# Supplementary material for: 2-Ethyl-6,6-ethyl­enedisulfanediyl-7-methoxy­methyl-1,2,3,4,5,6-hexa­hydro-1,5-methano­azocino[4,3-b]indol-3-one
Source: Acta Crystallogr Sect E Struct Rep Online. 2010 Jan 9;66(Pt 2):o328. doi: 10.1107/S160053681000067X (PMC2979738; doi:10.1107/S160053681000067X)
Supplement: Supplementary file 1 [file e-66-0o328-sup1.cif]

##############################################################################
###                                                                        ###
###        Electronic paper (Acta Crystallographica Section E)             ###
###                                                                        ###
##############################################################################
#                                                                            #
# This CIF contains the data in a paper accepted for publication in Acta     #
# Crystallographica Section E. It conforms to the requirements of Notes      #
# for Authors for Section E, and has been peer reviewed under the auspices   #
# of the IUCr Commission on Journals.                                        #
#                                                                            #
# Full details of the Crystallographic Information File format               #
# are given in the paper "The Crystallographic Information File (CIF):       #
# a New Standard Archive File for Crystallography" by S. R. Hall, F. H.      #
# Allen and I. D. Brown [Acta Cryst. (1991), A47, 655-685].                  #
#                                                                            #
# The current version of the core CIF dictionary is obtainable from          #
# ftp://ftp.iucr.org/pub/cif_core.dic. The current version number is 2.4.    #
#                                                                            #
# Software is freely available for graphical display of the structure(s) in  #
# this CIF.  For information consult the CIF home page http://www.iucr.org/  #
# cif/home.html                                                              #
#                                                                            #
# This file may be used for bona fide research purposes within the           #
# scientific community so long as proper attribution is given to the journal # 
# article from which it was obtained.                                        #
#                                                                            #
##############################################################################
                                             
data_I
_audit_creation_method     SHELXL-97
_chemical_name_systematic
;
2-Ethyl-6,6-ethylenedisulfanediyl-7-methoxymethyl-1,2,3,4,5,6-hexahydro-1,5-
methanoazocino[4,3-<i>b</i>]indol-3-one
;
_chemical_name_common     ?
_chemical_formula_moiety     'C20 H24 N2 O2 S2'
_chemical_formula_sum     'C20 H24 N2 O2 S2'
_chemical_formula_iupac     'C20 H24 N2 O2 S2'
_chemical_formula_weight     388.53
_chemical_melting_point     ?
_symmetry_cell_setting     monoclinic
_symmetry_space_group_name_H-M     'P 21/c'
_symmetry_space_group_name_Hall     '-P 2ybc'
loop_
    _symmetry_equiv_pos_as_xyz
    'x, y, z'
    '-x, y+1/2, -z+1/2'
    '-x, -y, -z'
    'x, -y-1/2, z-1/2'
_cell_length_a     14.0409(3)
_cell_length_b     6.8916(2)
_cell_length_c     20.2820(4)
_cell_angle_alpha     90.00
_cell_angle_beta     109.783(2)
_cell_angle_gamma     90.00
_cell_volume     1846.74(8)
_cell_formula_units_Z     4
_cell_measurement_reflns_used     6800
_cell_measurement_theta_min     2.13
_cell_measurement_theta_max     26.39
_cell_measurement_temperature     294(2)
_exptl_crystal_description     block
_exptl_crystal_colour     colorless
_exptl_crystal_size_max     0.35
_exptl_crystal_size_mid     0.25
_exptl_crystal_size_min     0.20
_exptl_crystal_density_diffrn     1.397
_exptl_crystal_density_meas     ?
_exptl_crystal_density_method     'not measured'
_exptl_crystal_F_000     824
_exptl_absorpt_coefficient_mu     0.306
_exptl_absorpt_correction_type     multi-scan
_exptl_absorpt_process_details     '(Blessing, 1995)'
_exptl_absorpt_correction_T_min     0.9104
_exptl_absorpt_correction_T_max     0.9413
_exptl_special_details
;
;
_diffrn_ambient_temperature     294(2)
_diffrn_radiation_type     MoK\a
_diffrn_radiation_wavelength     0.71073
_diffrn_radiation_source     'fine-focus sealed tube'
_diffrn_radiation_monochromator     graphite
_diffrn_measurement_device_type     'Rigaku R-AXIS RAPID-S'
_diffrn_measurement_method     '\w scans'
_diffrn_detector_area_resol_mean     ?
_diffrn_reflns_number     24759
_diffrn_reflns_av_R_equivalents     0.0829
_diffrn_reflns_av_sigmaI/netI     0.0581
_diffrn_reflns_theta_min     2.17
_diffrn_reflns_theta_max     26.40
_diffrn_reflns_theta_full     26.40
_diffrn_measured_fraction_theta_max     0.998
_diffrn_measured_fraction_theta_full     0.998
_diffrn_reflns_limit_h_min     -17
_diffrn_reflns_limit_h_max     17
_diffrn_reflns_limit_k_min     -8
_diffrn_reflns_limit_k_max     7
_diffrn_reflns_limit_l_min     -25
_diffrn_reflns_limit_l_max     25
_diffrn_standards_number     0
_diffrn_standards_interval_count     ?
_diffrn_standards_interval_time     ?
_diffrn_standards_decay_%     ?
_refine_special_details
;
Refinement of <i>F</i>^2^ against ALL reflections. The weighted <i>R</i>-factor
<i>wR</i> and goodness of fit <i>S</i> are based on <i>F</i>^2^, conventional
<i>R</i>-factors <i>R</i> are based on <i>F</i>, with <i>F</i> set to zero for
negative <i>F</i>^2^. The threshold expression of <i>F</i>^2^ >
\s(<i>F</i>^2^) is used only for calculating <i>R</i>-factors(gt) <i>etc</i>.
and is not relevant to the choice of reflections for refinement.
<i>R</i>-factors based on <i>F</i>^2^ are statistically about twice as large
as those based on <i>F</i>, and <i>R</i>- factors based on ALL data will be
even larger.
;
_reflns_number_total     3794
_reflns_number_gt     2746
_reflns_threshold_expression     I>2\s(I)
_refine_ls_structure_factor_coef     Fsqd
_refine_ls_matrix_type     full
_refine_ls_R_factor_all     0.0808
_refine_ls_R_factor_gt     0.0570
_refine_ls_wR_factor_gt     0.1386
_refine_ls_wR_factor_ref     0.1608
_refine_ls_goodness_of_fit_ref     1.045
_refine_ls_restrained_S_all     1.045
_refine_ls_number_reflns     3794
_refine_ls_number_parameters     237
_refine_ls_number_restraints     0
_refine_ls_hydrogen_treatment     constr
_refine_ls_weighting_scheme     calc
_refine_ls_weighting_details
         'calc w=1/[\s^2^(Fo^2^)+(0.0667P)^2^+0.9643P] where P=(Fo^2^+2Fc^2^)/3'
_atom_sites_solution_hydrogens     geom
_atom_sites_solution_primary     direct
_atom_sites_solution_secondary     difmap
_refine_ls_shift/su_max     0.000
_refine_ls_shift/su_mean     0.000
_refine_diff_density_max     0.609
_refine_diff_density_min     -0.329
_refine_ls_extinction_method     none
_refine_ls_extinction_coef     ?
loop_
    _atom_type_symbol
    _atom_type_description
    _atom_type_scat_dispersion_real
    _atom_type_scat_dispersion_imag
    _atom_type_scat_source
    'C' 'C' 0.0033 0.0016
                         'International Tables Vol C Tables 4.2.6.8 and 6.1.1.4'
    'H' 'H' 0.0000 0.0000
                         'International Tables Vol C Tables 4.2.6.8 and 6.1.1.4'
    'N' 'N' 0.0061 0.0033
                         'International Tables Vol C Tables 4.2.6.8 and 6.1.1.4'
    'O' 'O' 0.0106 0.0060
                         'International Tables Vol C Tables 4.2.6.8 and 6.1.1.4'
    'S' 'S' 0.1246 0.1234
                         'International Tables Vol C Tables 4.2.6.8 and 6.1.1.4'
_computing_data_collection     'CrystalClear (Rigaku/MSC, 2005)'
_computing_cell_refinement     'CrystalClear (Rigaku/MSC, 2005)'
_computing_data_reduction     'CrystalClear (Rigaku/MSC, 2005)'
_computing_structure_solution     'SHELXS97 (Sheldrick, 2008)'
_computing_structure_refinement     'SHELXL97 (Sheldrick, 2008)'
_computing_molecular_graphics     'ORTEP-3 for Windows (Farrugia, 1997)'
_computing_publication_material     'WinGX (Farrugia, 1999)'
loop_
    _atom_site_type_symbol
    _atom_site_label
    _atom_site_fract_x
    _atom_site_fract_y
    _atom_site_fract_z
    _atom_site_U_iso_or_equiv
    _atom_site_adp_type
    _atom_site_calc_flag
    _atom_site_refinement_flags
    _atom_site_occupancy
    _atom_site_disorder_assembly
    _atom_site_disorder_group
    S S1 0.47776(6) 0.49118(12) 0.40721(4) 0.0511(2) Uani d . 1 . .
    S S2 0.44792(6) 0.89818(12) 0.35693(4) 0.0509(2) Uani d . 1 . .
    O O1 0.2345(2) 0.9462(4) 0.44738(13) 0.0768(8) Uani d . 1 . .
    O O2 0.23070(18) 0.8019(4) 0.09759(11) 0.0689(7) Uani d . 1 . .
    C C1 0.2432(2) 0.4188(4) 0.22142(14) 0.0436(7) Uani d . 1 . .
    H H1 0.2104 0.2915 0.2114 0.052 Uiso calc R 1 . .
    N N2 0.20617(18) 0.5406(4) 0.15768(11) 0.0473(6) Uani d . 1 . .
    C C3 0.2592(2) 0.6945(5) 0.14953(15) 0.0515(8) Uani d . 1 . .
    C C4 0.3593(2) 0.7400(5) 0.20602(15) 0.0538(8) Uani d . 1 . .
    H H4A 0.3509 0.8600 0.2284 0.065 Uiso calc R 1 . .
    H H4B 0.4084 0.7649 0.1831 0.065 Uiso calc R 1 . .
    C C5 0.4061(2) 0.5879(4) 0.26479(14) 0.0434(7) Uani d . 1 . .
    H H5 0.4782 0.5755 0.2709 0.052 Uiso calc R 1 . .
    C C6 0.3979(2) 0.6464(4) 0.33652(13) 0.0407(6) Uani d . 1 . .
    C C6A 0.2908(2) 0.6149(4) 0.33343(14) 0.0418(6) Uani d . 1 . .
    N N7 0.25017(17) 0.6624(4) 0.38550(11) 0.0436(6) Uani d . 1 . .
    C C7A 0.1539(2) 0.5828(4) 0.36673(15) 0.0442(7) Uani d . 1 . .
    C C8 0.0862(2) 0.5820(5) 0.40350(17) 0.0528(8) Uani d . 1 . .
    H H8 0.1008 0.6456 0.4462 0.063 Uiso calc R 1 . .
    C C9 -0.0033(3) 0.4828(5) 0.37369(19) 0.0591(9) Uani d . 1 . .
    H H9 -0.0499 0.4783 0.3971 0.071 Uiso calc R 1 . .
    C C10 -0.0259(2) 0.3890(5) 0.30934(18) 0.0576(8) Uani d . 1 . .
    H H10 -0.0876 0.3251 0.2905 0.069 Uiso calc R 1 . .
    C C11 0.0409(2) 0.3887(5) 0.27301(16) 0.0509(7) Uani d . 1 . .
    H H11 0.0251 0.3257 0.2301 0.061 Uiso calc R 1 . .
    C C11A 0.1336(2) 0.4859(4) 0.30238(14) 0.0413(6) Uani d . 1 . .
    C C11B 0.2214(2) 0.5078(4) 0.28250(14) 0.0401(6) Uani d . 1 . .
    C C12 0.3567(2) 0.3922(4) 0.24135(15) 0.0469(7) Uani d . 1 . .
    H H12A 0.3732 0.3452 0.2015 0.056 Uiso calc R 1 . .
    H H12B 0.3807 0.2984 0.2790 0.056 Uiso calc R 1 . .
    C C13 0.5895(2) 0.6397(5) 0.42991(17) 0.0583(8) Uani d . 1 . .
    H H13A 0.6373 0.6000 0.4748 0.070 Uiso calc R 1 . .
    H H13B 0.6218 0.6271 0.3948 0.070 Uiso calc R 1 . .
    C C14 0.5567(2) 0.8471(6) 0.43355(17) 0.0620(9) Uani d . 1 . .
    H H14A 0.6116 0.9348 0.4353 0.074 Uiso calc R 1 . .
    H H14B 0.5396 0.8660 0.4756 0.074 Uiso calc R 1 . .
    C C15 0.2919(2) 0.7819(5) 0.44770(15) 0.0497(7) Uani d . 1 . .
    H H15A 0.2968 0.7047 0.4887 0.060 Uiso calc R 1 . .
    H H15B 0.3598 0.8216 0.4514 0.060 Uiso calc R 1 . .
    C C16 0.2197(4) 1.0751(6) 0.3929(2) 0.0853(13) Uani d . 1 . .
    H H16A 0.1754 1.1772 0.3968 0.128 Uiso calc R 1 . .
    H H16B 0.1898 1.0086 0.3492 0.128 Uiso calc R 1 . .
    H H16C 0.2835 1.1293 0.3948 0.128 Uiso calc R 1 . .
    C C17 0.1124(2) 0.4840(5) 0.10217(16) 0.0575(9) Uani d . 1 . .
    H H17A 0.0824 0.5974 0.0746 0.069 Uiso calc R 1 . .
    H H17B 0.0647 0.4343 0.1232 0.069 Uiso calc R 1 . .
    C C18 0.1315(3) 0.3308(6) 0.05469(17) 0.0741(11) Uani d . 1 . .
    H H18A 0.0682 0.2879 0.0219 0.111 Uiso calc R 1 . .
    H H18B 0.1661 0.2227 0.0824 0.111 Uiso calc R 1 . .
    H H18C 0.1725 0.3846 0.0297 0.111 Uiso calc R 1 . .
loop_
    _atom_site_aniso_label
    _atom_site_aniso_U_11
    _atom_site_aniso_U_22
    _atom_site_aniso_U_33
    _atom_site_aniso_U_12
    _atom_site_aniso_U_13
    _atom_site_aniso_U_23
    S1 0.0460(4) 0.0572(5) 0.0457(4) 0.0018(3) 0.0099(3) 0.0075(3)
    S2 0.0487(4) 0.0488(5) 0.0541(5) -0.0058(3) 0.0160(3) -0.0024(3)
    O1 0.100(2) 0.0602(17) 0.0658(16) 0.0158(15) 0.0232(14) -0.0083(12)
    O2 0.0691(15) 0.0801(19) 0.0538(13) -0.0012(13) 0.0160(11) 0.0208(12)
    C1 0.0472(16) 0.0431(17) 0.0419(15) -0.0030(13) 0.0168(12) -0.0012(12)
    N2 0.0470(13) 0.0569(17) 0.0367(12) -0.0035(12) 0.0125(10) -0.0003(11)
    C3 0.0524(17) 0.063(2) 0.0435(16) 0.0038(15) 0.0217(13) 0.0023(14)
    C4 0.0538(17) 0.061(2) 0.0460(16) -0.0086(15) 0.0165(14) 0.0063(14)
    C5 0.0377(14) 0.0506(18) 0.0442(15) 0.0010(12) 0.0168(12) -0.0017(12)
    C6 0.0365(14) 0.0443(17) 0.0391(14) -0.0008(12) 0.0098(11) 0.0002(12)
    C6A 0.0386(14) 0.0500(18) 0.0384(14) 0.0034(12) 0.0149(11) 0.0026(12)
    N7 0.0419(13) 0.0487(15) 0.0428(12) -0.0032(11) 0.0178(10) -0.0072(10)
    C7A 0.0425(15) 0.0429(17) 0.0499(16) -0.0001(12) 0.0192(13) 0.0001(12)
    C8 0.0562(18) 0.055(2) 0.0564(18) -0.0026(15) 0.0308(15) -0.0066(14)
    C9 0.0571(19) 0.056(2) 0.077(2) -0.0016(16) 0.0402(17) -0.0018(16)
    C10 0.0460(17) 0.056(2) 0.074(2) -0.0104(15) 0.0246(16) -0.0030(16)
    C11 0.0472(16) 0.0501(19) 0.0553(18) -0.0036(14) 0.0174(14) -0.0013(14)
    C11A 0.0418(14) 0.0400(16) 0.0442(15) -0.0020(12) 0.0171(12) -0.0002(12)
    C11B 0.0390(14) 0.0433(17) 0.0391(14) 0.0010(12) 0.0147(11) 0.0007(11)
    C12 0.0475(16) 0.052(2) 0.0429(15) 0.0015(14) 0.0180(13) -0.0029(13)
    C13 0.0432(16) 0.068(2) 0.0566(19) 0.0007(15) 0.0073(14) -0.0007(16)
    C14 0.0479(17) 0.074(3) 0.0577(19) -0.0118(16) 0.0099(15) -0.0141(17)
    C15 0.0520(17) 0.0524(19) 0.0441(16) 0.0017(14) 0.0156(13) -0.0071(13)
    C16 0.119(4) 0.063(3) 0.074(3) 0.027(2) 0.035(2) 0.013(2)
    C17 0.0477(17) 0.074(2) 0.0442(17) -0.0052(16) 0.0076(13) 0.0027(15)
    C18 0.086(3) 0.086(3) 0.0510(19) -0.031(2) 0.0245(18) -0.0132(19)
_geom_special_details
;
All e.s.d.'s (except the e.s.d. in the dihedral angle between two l.s. planes)
are estimated using the full covariance matrix. The cell e.s.d.'s are taken
into account individually in the estimation of e.s.d.'s in distances, angles
and torsion angles; correlations between e.s.d.'s in cell parameters are only
used when they are defined by crystal symmetry. An approximate (isotropic)
treatment of cell e.s.d.'s is used for estimating e.s.d.'s involving l.s.
planes.
;
loop_
    _geom_bond_atom_site_label_1
    _geom_bond_atom_site_label_2
    _geom_bond_site_symmetry_2
    _geom_bond_distance
    _geom_bond_publ_flag
    S1 C6 . 1.835(3) ?
    S1 C13 . 1.798(3) ?
    S2 C6 . 1.866(3) ?
    S2 C14 . 1.807(3) ?
    O1 C15 . 1.388(4) ?
    O1 C16 . 1.377(4) ?
    O2 C3 . 1.238(4) ?
    C1 C12 . 1.516(4) ?
    C1 H1 . 0.9800 ?
    N2 C1 . 1.480(4) ?
    N2 C3 . 1.338(4) ?
    N2 C17 . 1.466(4) ?
    C3 C4 . 1.515(4) ?
    C4 H4A . 0.9700 ?
    C4 H4B . 0.9700 ?
    C5 C4 . 1.556(4) ?
    C5 H5 . 0.9800 ?
    C6 C5 . 1.551(4) ?
    C6A C6 . 1.500(4) ?
    C6A C11B . 1.371(4) ?
    N7 C6A . 1.398(3) ?
    N7 C7A . 1.387(3) ?
    N7 C15 . 1.454(4) ?
    C7A C8 . 1.392(4) ?
    C7A C11A . 1.407(4) ?
    C8 C9 . 1.378(5) ?
    C8 H8 . 0.9300 ?
    C9 H9 . 0.9300 ?
    C10 C9 . 1.393(5) ?
    C10 H10 . 0.9300 ?
    C11 C10 . 1.375(4) ?
    C11 H11 . 0.9300 ?
    C11A C11 . 1.405(4) ?
    C11B C1 . 1.504(4) ?
    C11B C11A . 1.429(4) ?
    C12 C5 . 1.518(4) ?
    C12 H12A . 0.9700 ?
    C12 H12B . 0.9700 ?
    C13 H13A . 0.9700 ?
    C13 H13B . 0.9700 ?
    C14 C13 . 1.511(5) ?
    C14 H14A . 0.9700 ?
    C14 H14B . 0.9700 ?
    C15 H15A . 0.9700 ?
    C15 H15B . 0.9700 ?
    C16 H16A . 0.9600 ?
    C16 H16B . 0.9600 ?
    C16 H16C . 0.9600 ?
    C17 C18 . 1.513(5) ?
    C17 H17A . 0.9700 ?
    C17 H17B . 0.9700 ?
    C18 H18A . 0.9600 ?
    C18 H18B . 0.9600 ?
    C18 H18C . 0.9600 ?
loop_
    _geom_angle_atom_site_label_1
    _geom_angle_atom_site_label_2
    _geom_angle_atom_site_label_3
    _geom_angle_site_symmetry_1
    _geom_angle_site_symmetry_3
    _geom_angle
    _geom_angle_publ_flag
    C13 S1 C6 . . 96.77(14) ?
    C14 S2 C6 . . 98.91(15) ?
    C16 O1 C15 . . 117.4(3) ?
    N2 C1 C11B . . 112.3(2) ?
    N2 C1 C12 . . 109.2(2) ?
    N2 C1 H1 . . 108.9 ?
    C11B C1 C12 . . 108.6(2) ?
    C11B C1 H1 . . 108.9 ?
    C12 C1 H1 . . 108.9 ?
    C3 N2 C1 . . 120.8(2) ?
    C3 N2 C17 . . 120.6(3) ?
    C17 N2 C1 . . 118.6(3) ?
    O2 C3 N2 . . 123.1(3) ?
    O2 C3 C4 . . 118.0(3) ?
    N2 C3 C4 . . 118.9(3) ?
    C3 C4 C5 . . 118.9(3) ?
    C3 C4 H4A . . 107.6 ?
    C3 C4 H4B . . 107.6 ?
    C5 C4 H4A . . 107.6 ?
    C5 C4 H4B . . 107.6 ?
    H4A C4 H4B . . 107.0 ?
    C4 C5 H5 . . 107.8 ?
    C6 C5 C4 . . 113.4(2) ?
    C6 C5 H5 . . 107.8 ?
    C12 C5 C4 . . 109.2(2) ?
    C12 C5 C6 . . 110.7(2) ?
    C12 C5 H5 . . 107.8 ?
    S1 C6 S2 . . 106.50(13) ?
    C5 C6 S1 . . 111.18(19) ?
    C5 C6 S2 . . 107.92(19) ?
    C6A C6 S1 . . 106.70(19) ?
    C6A C6 S2 . . 116.2(2) ?
    C6A C6 C5 . . 108.4(2) ?
    N7 C6A C6 . . 126.4(2) ?
    C11B C6A N7 . . 109.2(2) ?
    C11B C6A C6 . . 123.8(2) ?
    C6A N7 C15 . . 129.9(2) ?
    C7A N7 C6A . . 108.0(2) ?
    C7A N7 C15 . . 122.1(2) ?
    N7 C7A C8 . . 129.2(3) ?
    N7 C7A C11A . . 108.4(2) ?
    C8 C7A C11A . . 122.3(3) ?
    C7A C8 H8 . . 121.5 ?
    C9 C8 C7A . . 117.0(3) ?
    C9 C8 H8 . . 121.5 ?
    C8 C9 C10 . . 121.7(3) ?
    C8 C9 H9 . . 119.1 ?
    C10 C9 H9 . . 119.1 ?
    C9 C10 H10 . . 119.3 ?
    C11 C10 C9 . . 121.5(3) ?
    C11 C10 H10 . . 119.3 ?
    C10 C11 C11A . . 118.3(3) ?
    C10 C11 H11 . . 120.8 ?
    C11A C11 H11 . . 120.8 ?
    C7A C11A C11B . . 106.8(2) ?
    C11 C11A C7A . . 119.2(3) ?
    C11 C11A C11B . . 134.0(3) ?
    C6A C11B C1 . . 123.3(2) ?
    C6A C11B C11A . . 107.8(2) ?
    C11A C11B C1 . . 128.7(2) ?
    C1 C12 C5 . . 107.7(2) ?
    C1 C12 H12A . . 110.2 ?
    C1 C12 H12B . . 110.2 ?
    C5 C12 H12A . . 110.2 ?
    C5 C12 H12B . . 110.2 ?
    H12A C12 H12B . . 108.5 ?
    S1 C13 H13A . . 110.3 ?
    S1 C13 H13B . . 110.3 ?
    C14 C13 S1 . . 107.3(2) ?
    C14 C13 H13A . . 110.3 ?
    C14 C13 H13B . . 110.3 ?
    H13A C13 H13B . . 108.5 ?
    S2 C14 H14A . . 109.9 ?
    S2 C14 H14B . . 109.9 ?
    C13 C14 S2 . . 109.0(2) ?
    C13 C14 H14A . . 109.9 ?
    C13 C14 H14B . . 109.9 ?
    H14A C14 H14B . . 108.3 ?
    O1 C15 N7 . . 113.3(2) ?
    O1 C15 H15A . . 108.9 ?
    O1 C15 H15B . . 108.9 ?
    N7 C15 H15A . . 108.9 ?
    N7 C15 H15B . . 108.9 ?
    H15A C15 H15B . . 107.7 ?
    O1 C16 H16A . . 109.5 ?
    O1 C16 H16B . . 109.5 ?
    O1 C16 H16C . . 109.5 ?
    H16A C16 H16B . . 109.5 ?
    H16A C16 H16C . . 109.5 ?
    H16B C16 H16C . . 109.5 ?
    N2 C17 C18 . . 111.5(3) ?
    N2 C17 H17A . . 109.3 ?
    N2 C17 H17B . . 109.3 ?
    C18 C17 H17A . . 109.3 ?
    C18 C17 H17B . . 109.3 ?
    H17A C17 H17B . . 108.0 ?
    C17 C18 H18A . . 109.5 ?
    C17 C18 H18B . . 109.5 ?
    C17 C18 H18C . . 109.5 ?
    H18A C18 H18B . . 109.5 ?
    H18A C18 H18C . . 109.5 ?
    H18B C18 H18C . . 109.5 ?
loop_
    _geom_torsion_atom_site_label_1
    _geom_torsion_atom_site_label_2
    _geom_torsion_atom_site_label_3
    _geom_torsion_atom_site_label_4
    _geom_torsion_site_symmetry_1
    _geom_torsion_site_symmetry_2
    _geom_torsion_site_symmetry_3
    _geom_torsion_site_symmetry_4
    _geom_torsion
    _geom_torsion_publ_flag
    C13 S1 C6 S2 . . . . -26.72(17) ?
    C13 S1 C6 C5 . . . . 90.6(2) ?
    C13 S1 C6 C6A . . . . -151.4(2) ?
    C6 S1 C13 C14 . . . . 45.6(2) ?
    C14 S2 C6 S1 . . . . 4.39(17) ?
    C14 S2 C6 C5 . . . . -115.1(2) ?
    C14 S2 C6 C6A . . . . 123.0(2) ?
    C6 S2 C14 C13 . . . . 25.5(3) ?
    C16 O1 C15 N7 . . . . -59.0(4) ?
    N2 C1 C12 C5 . . . . 67.7(3) ?
    C11B C1 C12 C5 . . . . -55.0(3) ?
    C3 N2 C1 C11B . . . . 80.0(3) ?
    C3 N2 C1 C12 . . . . -40.5(4) ?
    C17 N2 C1 C11B . . . . -102.7(3) ?
    C17 N2 C1 C12 . . . . 136.8(3) ?
    C1 N2 C3 O2 . . . . -179.1(3) ?
    C1 N2 C3 C4 . . . . 1.3(4) ?
    C17 N2 C3 O2 . . . . 3.6(5) ?
    C17 N2 C3 C4 . . . . -175.9(3) ?
    C1 N2 C17 C18 . . . . -82.9(3) ?
    C3 N2 C17 C18 . . . . 94.4(4) ?
    O2 C3 C4 C5 . . . . -169.0(3) ?
    N2 C3 C4 C5 . . . . 10.6(4) ?
    C6 C5 C4 C3 . . . . -106.4(3) ?
    C12 C5 C4 C3 . . . . 17.5(4) ?
    S1 C6 C5 C4 . . . . -167.51(19) ?
    S1 C6 C5 C12 . . . . 69.4(3) ?
    S2 C6 C5 C4 . . . . -51.1(3) ?
    S2 C6 C5 C12 . . . . -174.13(19) ?
    C6A C6 C5 C4 . . . . 75.5(3) ?
    C6A C6 C5 C12 . . . . -47.5(3) ?
    N7 C6A C6 S1 . . . . 64.9(3) ?
    N7 C6A C6 S2 . . . . -53.6(4) ?
    N7 C6A C6 C5 . . . . -175.3(3) ?
    C11B C6A C6 S1 . . . . -105.0(3) ?
    C11B C6A C6 S2 . . . . 136.5(3) ?
    C11B C6A C6 C5 . . . . 14.8(4) ?
    N7 C6A C11B C1 . . . . -175.0(3) ?
    N7 C6A C11B C11A . . . . 0.0(3) ?
    C6 C6A C11B C1 . . . . -3.6(4) ?
    C6 C6A C11B C11A . . . . 171.4(3) ?
    C7A N7 C6A C6 . . . . -170.9(3) ?
    C7A N7 C6A C11B . . . . 0.2(3) ?
    C15 N7 C6A C6 . . . . 12.6(5) ?
    C15 N7 C6A C11B . . . . -176.2(3) ?
    C6A N7 C7A C8 . . . . 176.2(3) ?
    C6A N7 C7A C11A . . . . -0.4(3) ?
    C15 N7 C7A C8 . . . . -7.0(5) ?
    C15 N7 C7A C11A . . . . 176.4(3) ?
    C6A N7 C15 O1 . . . . 116.8(3) ?
    C7A N7 C15 O1 . . . . -59.2(4) ?
    N7 C7A C8 C9 . . . . -176.8(3) ?
    C11A C7A C8 C9 . . . . -0.6(5) ?
    N7 C7A C11A C11 . . . . 178.5(3) ?
    N7 C7A C11A C11B . . . . 0.4(3) ?
    C8 C7A C11A C11 . . . . 1.6(5) ?
    C8 C7A C11A C11B . . . . -176.5(3) ?
    C7A C8 C9 C10 . . . . -0.7(5) ?
    C11 C10 C9 C8 . . . . 1.0(6) ?
    C11A C11 C10 C9 . . . . 0.0(5) ?
    C7A C11A C11 C10 . . . . -1.3(5) ?
    C11B C11A C11 C10 . . . . 176.2(3) ?
    C6A C11B C1 N2 . . . . -97.1(3) ?
    C6A C11B C1 C12 . . . . 23.8(4) ?
    C11A C11B C1 N2 . . . . 89.0(4) ?
    C11A C11B C1 C12 . . . . -150.2(3) ?
    C1 C11B C11A C7A . . . . 174.4(3) ?
    C1 C11B C11A C11 . . . . -3.3(5) ?
    C6A C11B C11A C7A . . . . -0.3(3) ?
    C6A C11B C11A C11 . . . . -177.9(3) ?
    C1 C12 C5 C4 . . . . -54.7(3) ?
    C1 C12 C5 C6 . . . . 70.7(3) ?
    S2 C14 C13 S1 . . . . -46.9(3) ?
loop_
    _geom_hbond_atom_site_label_D
    _geom_hbond_atom_site_label_H
    _geom_hbond_atom_site_label_A
    _geom_hbond_site_symmetry_A
    _geom_hbond_distance_DH
    _geom_hbond_distance_HA
    _geom_hbond_distance_DA
    _geom_hbond_angle_DHA
    _geom_hbond_publ_flag
    C18 H18C O1 4_575 0.96 2.43 3.365(5) 165 yes
    C11 H11 Cg1 2_545 0.93 2.80 3.569(4) 141 yes
    C16 H16A Cg1 1_565 0.96 2.66 3.514(5) 148 yes
data_global
_journal_date_recd_electronic     2010-01-04
_journal_date_accepted     2010-01-06
_journal_name_full     'Acta Crystallographica, Section E'
_journal_year     2010
_journal_volume     66
_journal_issue      2
_journal_page_first     o328
_journal_page_last     o328
_journal_paper_category     QO
_journal_coeditor_code     XU2717
_publ_contact_author
;
Dr Tuncer H\"okelek
Hacettepe University
Department of Physics
06800 Beytepe
Ankara
Turkey
;
_publ_contact_author_email     merzifon@hacettepe.edu.tr
_publ_contact_author_fax     '90(312)2352550'
_publ_contact_author_phone     '90(312)2977242'
_publ_section_title
;\
2-Ethyl-6,6-ethylenedisulfanediyl-7-methoxymethyl-1,2,3,4,5,6-hexahydro-1,5-\
methanoazocino[4,3-<i>b</i>]indol-3-one
;
loop_
    _publ_author_name
    _publ_author_address
    'Tercan, Bar\?i\,s'
;
Karab\"uk University
Department of Physics
78050 Karab\"uk
Turkey
;
    '\,Sahin, Ertan'
;
Atat\"urk University
Department of Chemistry
22240 Erzurum
Turkey
;
    'Pat\?ir, S\"uleyman'
;
Hacettepe University
Department of Chemistry Education
Faculty of Education
06800 Beytepe
Ankara
Turkey
;
    'H\"okelek, Tuncer'
;
Hacettepe University
Department of Physics
06800 Beytepe
Ankara
Turkey
;
