# Supplementary material for: 2-Ethyl-6,6-ethyl­enedisulfanediyl-7-methoxy­methyl-1,2,3,4,5,6-hexa­hydro-1,5-methano­azocino[4,3-b]indol-3-one
Source: Acta Crystallogr Sect E Struct Rep Online. 2010 Jan 9;66(Pt 2):o328. doi: 10.1107/S160053681000067X (PMC2979738; doi:10.1107/S160053681000067X)
Supplement: Supplementary file 2 [file e-66-0o328-Isup2.hkl]

#
# h,k,l, Fc-squared, Fo-squared, sigma(Fo-squared) and status flag
#
data_I
_shelx_title ' s2 in P 21/c'
_shelx_refln_list_code          4
_shelx_F_calc_maximum      216.85
_exptl_crystal_F_000       824.00
_reflns_d_resolution_high  0.7993
 
loop_
 _symmetry_equiv_pos_as_xyz
 'x, y, z'
 '-x, y+1/2, -z+1/2'
 '-x, -y, -z'
 'x, -y-1/2, z-1/2'
 
_cell_length_a    14.0409
_cell_length_b     6.8916
_cell_length_c    20.2820
_cell_angle_alpha  90.000
_cell_angle_beta  109.783
_cell_angle_gamma  90.000
 
_shelx_F_squared_multiplier     1.000
 
loop_
 _refln_index_h
 _refln_index_k
 _refln_index_l
 _refln_F_squared_calc
 _refln_F_squared_meas
 _refln_F_squared_sigma
 _refln_observed_status
   2   0   0      525.59      469.32     27.18 o
   3   0   0     4769.69     4718.58    115.57 o
   4   0   0     6863.26     6535.20    165.63 o
   5   0   0     1862.38     1845.62     51.03 o
   6   0   0     3684.29     4005.65     90.72 o
   7   0   0        2.91       10.82      3.15 o
   8   0   0     1294.70     1600.41     43.31 o
   9   0   0      950.76      897.63     43.79 o
  10   0   0      348.85      330.12     24.16 o
  11   0   0        4.04        7.71      7.75 o
  12   0   0      217.61      238.55     19.49 o
  13   0   0      118.03      164.32     14.88 o
  14   0   0        0.56       -2.34      4.77 o
  15   0   0        0.03        0.07      7.10 o
  16   0   0       61.54       55.18     13.80 o
   1   1   0    10404.37     9862.17    225.89 o
   2   1   0     1868.16     1762.84     45.52 o
   3   1   0     2604.17     2535.20     55.37 o
   4   1   0       54.89       45.74      2.04 o
   5   1   0     2589.45     2524.24     57.10 o
   6   1   0      133.29      141.86      5.82 o
   7   1   0      233.53      294.66      7.92 o
   8   1   0        1.81        2.89      3.30 o
   9   1   0        4.45       15.24      2.50 o
  10   1   0       40.22       51.29      4.73 o
  11   1   0        0.40        6.27      4.00 o
  12   1   0        5.79       17.64      4.71 o
  13   1   0        0.02        2.54      4.43 o
  14   1   0      100.83      109.71     10.87 o
  15   1   0        0.02        8.46      4.52 o
  16   1   0       19.88       11.91      5.23 o
   0   2   0    12274.45    12397.95    383.44 o
   1   2   0      322.43      337.14     23.01 o
   2   2   0     3912.27     3646.67    124.85 o
   3   2   0     7315.07     6964.44    182.08 o
   4   2   0     1539.30     1458.45     35.45 o
   5   2   0        5.36        9.41      1.50 o
   6   2   0      430.55      478.43     13.58 o
   7   2   0      305.35      251.47     11.06 o
   8   2   0       83.38       94.45      6.11 o
   9   2   0      377.32      402.68     17.01 o
  10   2   0       97.68       80.22      8.04 o
  11   2   0       40.23       44.40      7.49 o
  12   2   0       44.22       32.99      7.55 o
  13   2   0       35.05       44.78      6.11 o
  14   2   0        0.02        8.06      4.17 o
  15   2   0       32.18       17.24      6.32 o
  16   2   0       25.45       26.34      6.08 o
   1   3   0        1.65        5.87      3.35 o
   2   3   0      217.07      226.92     10.81 o
   3   3   0     1279.90     1335.80     33.80 o
   4   3   0     1487.62     1524.41     41.07 o
   5   3   0      505.47      509.55     14.66 o
   6   3   0      456.24      476.41     22.66 o
   7   3   0      307.87      300.91     17.62 o
   8   3   0       44.88       52.90      4.91 o
   9   3   0      336.71      359.57     18.94 o
  10   3   0       12.21       15.22      5.16 o
  11   3   0        2.67       -2.66      3.80 o
  12   3   0        8.31        8.58      4.15 o
  13   3   0       10.09       14.96      6.15 o
  14   3   0      102.32      114.56     13.01 o
  15   3   0        0.02       -2.28      5.55 o
   1   4   0      241.11      290.96     35.93 o
   2   4   0      214.50      251.83     18.95 o
   3   4   0      718.08      768.92     39.80 o
   4   4   0      346.37      317.49     27.61 o
   5   4   0      476.62      485.10     24.10 o
   6   4   0     1030.95     1058.89     56.70 o
   7   4   0      696.73      711.49     35.71 o
   8   4   0      580.58      574.93     26.26 o
   9   4   0        0.15       -0.50      3.80 o
  10   4   0      288.41      281.48     19.87 o
  11   4   0       35.09       19.21      7.92 o
  12   4   0        0.42       -1.36      4.20 o
  13   4   0        0.14        1.97      3.83 o
  14   4   0       41.05       37.07      8.09 o
   1   5   0       71.00       80.69     19.07 o
   2   5   0        0.31        0.01      2.84 o
   3   5   0       43.91       41.34     12.51 o
   4   5   0       10.10        0.13      3.45 o
   5   5   0       26.03       45.43      6.69 o
   6   5   0       64.70       68.71      7.53 o
   7   5   0        9.38       18.57      4.65 o
   8   5   0        0.07        4.06      7.19 o
   9   5   0       70.14       80.83      9.96 o
  10   5   0       20.59       18.99      5.56 o
  11   5   0       15.56        8.24      4.90 o
  12   5   0       22.61       13.84      6.35 o
  13   5   0       53.71       58.63     13.90 o
   0   6   0        1.52      -10.80     10.80 o
   1   6   0        0.36       21.28     13.62 o
   2   6   0       20.47       19.79      6.78 o
   3   6   0      130.73      160.31     19.26 o
   4   6   0       85.85       90.44     15.47 o
   5   6   0       72.67       69.82     19.43 o
   6   6   0       46.96       48.89     13.44 o
   7   6   0       13.35       14.76      6.88 o
   8   6   0      260.84      277.02     27.53 o
   9   6   0        2.14        3.95      3.68 o
  10   6   0       84.39       85.51     10.14 o
  11   6   0       44.42       47.89     11.98 o
   1   7   0        0.45       17.55     11.30 o
   2   7   0       30.18       55.49     15.41 o
   3   7   0      456.35      449.57     84.91 o
   4   7   0       71.29       65.79     16.42 o
   5   7   0        1.39       -1.12      4.02 o
   6   7   0      363.89      471.34     75.54 o
   7   7   0      123.93      143.34     16.77 o
   8   7   0        1.19        6.85      5.08 o
   9   7   0        0.01        0.09      4.79 o
   0   8   0      120.45      175.62     52.40 o
   1   8   0       59.74      108.50     33.83 o
   2   8   0      187.47      167.75     38.06 o
   3   8   0        0.03        4.28      7.21 o
   4   8   0        1.97       -6.25     10.05 o
   5   8   0       14.77       38.77     26.44 o
   6   8   0       39.28       53.21     20.83 o
 -16   1   1        2.65       -1.49      4.69 o
 -15   1   1       21.08        7.30      6.24 o
 -14   1   1      192.47      177.11     13.67 o
 -13   1   1        2.26        5.45      4.04 o
 -12   1   1     1234.93     1302.13     61.07 o
 -11   1   1      595.18      524.05     21.44 o
 -10   1   1      583.12      565.75     24.13 o
  -9   1   1     2138.00     2259.89     80.56 o
  -8   1   1      910.78      987.67     23.96 o
  -7   1   1      409.21      411.85     11.08 o
  -6   1   1     1035.32      895.31     30.23 o
  -5   1   1       95.77       76.95      3.02 o
  -4   1   1      170.53      232.88      8.00 o
  -3   1   1      149.91      140.67      5.30 o
  -2   1   1     1615.87     1340.68     38.57 o
  -1   1   1    16144.36    14494.03    293.84 o
   0   1   1      201.24      237.59     12.40 o
   1   1   1    11872.02    11277.72    305.99 o
   2   1   1    10486.01    10122.10    209.93 o
   3   1   1      788.43      690.18     15.20 o
   4   1   1      118.30      103.36      4.02 o
   5   1   1      959.96      844.04     18.57 o
   6   1   1     1383.12     1439.80     25.06 o
   7   1   1      729.45      815.49     16.76 o
   8   1   1      275.54      257.47     11.04 o
   9   1   1      271.54      212.67     12.95 o
  10   1   1       40.41       45.27      4.86 o
  11   1   1       33.63       43.01      5.49 o
  12   1   1       54.52       45.97      5.93 o
  13   1   1      148.70      129.36     11.15 o
  14   1   1      195.07      222.01     17.49 o
  15   1   1      220.09      242.40     29.11 o
  16   1   1      220.77      230.40     23.11 o
 -16   2   1       44.82       44.93      8.49 o
 -15   2   1      120.84      160.35     16.84 o
 -14   2   1       18.94       11.53      4.39 o
 -13   2   1       45.49       40.12      6.06 o
 -12   2   1      123.55      142.56     13.02 o
 -11   2   1      155.53      140.95     11.51 o
 -10   2   1     1276.85     1290.38     55.70 o
  -9   2   1      814.28      874.51     39.24 o
  -8   2   1      231.08      199.72     10.14 o
  -7   2   1      183.47      170.63      7.96 o
  -6   2   1      225.32      266.02     10.44 o
  -5   2   1      148.04      119.23      4.97 o
  -4   2   1       49.33       62.44      2.98 o
  -3   2   1      332.41      333.16     13.57 o
  -2   2   1      315.22      303.44     13.84 o
  -1   2   1      918.45      957.47     39.03 o
   0   2   1      978.58      888.08     35.21 o
   1   2   1     1704.36     1822.24     71.56 o
   2   2   1    12399.17    12334.70    319.24 o
   3   2   1        0.27       -0.79      2.16 o
   4   2   1     2025.23     2118.18     50.30 o
   5   2   1      107.16      113.63      5.54 o
   6   2   1      414.81      435.48     12.83 o
   7   2   1      413.40      448.62     16.20 o
   8   2   1        2.72        7.49      2.12 o
   9   2   1     1153.66     1206.36     49.94 o
  10   2   1      905.01      856.96     32.53 o
  11   2   1      121.69       89.94      8.16 o
  12   2   1      346.82      310.23     18.33 o
  13   2   1       10.98        4.83      4.05 o
  14   2   1        0.17       10.61      6.63 o
  15   2   1       34.05       14.62      5.77 o
 -15   3   1        9.02        9.77      4.81 o
 -14   3   1       20.49       13.51      6.65 o
 -13   3   1       49.37       33.87      5.81 o
 -12   3   1        1.88        5.92      3.57 o
 -11   3   1       11.15        4.15      3.14 o
 -10   3   1      163.21      183.52     13.39 o
  -9   3   1       21.05       16.03      5.90 o
  -8   3   1      638.96      684.61     32.95 o
  -7   3   1       72.11       90.99      7.15 o
  -6   3   1     2678.79     2878.70     75.39 o
  -5   3   1     1531.64     1506.56     35.55 o
  -4   3   1     2066.65     2304.19     57.61 o
  -3   3   1     1116.42     1134.83     33.02 o
  -2   3   1     1340.66     1295.17     55.12 o
  -1   3   1     1277.16     1152.04     48.31 o
   0   3   1      299.85      291.42     16.53 o
   1   3   1      555.26      606.70     29.94 o
   2   3   1     6958.93     7289.25    414.92 o
   3   3   1      228.81      271.92      9.76 o
   4   3   1      218.30      265.53      9.33 o
   5   3   1      574.78      568.89     14.10 o
   6   3   1      347.50      370.63     17.79 o
   7   3   1      590.02      568.83     23.15 o
   8   3   1      743.16      822.06     38.82 o
   9   3   1       33.03       36.12      4.49 o
  10   3   1        2.45        1.96      6.73 o
  11   3   1      510.94      506.57     37.41 o
  12   3   1      205.26      222.07     17.87 o
  13   3   1        6.45       -3.73      5.07 o
  14   3   1        1.69       -0.30      6.66 o
  15   3   1       76.12       49.38     19.01 o
 -14   4   1       33.15       30.46      9.33 o
 -13   4   1       20.19        5.38      4.76 o
 -12   4   1        0.75        1.28      4.05 o
 -11   4   1       11.22       15.21      5.80 o
 -10   4   1       84.88       75.81      9.11 o
  -9   4   1      168.64      166.59     12.87 o
  -8   4   1        9.88       15.29      3.66 o
  -7   4   1       84.95      101.26      8.96 o
  -6   4   1       76.29       80.88      6.76 o
  -5   4   1      248.24      275.21     21.00 o
  -4   4   1      128.46      114.30     11.28 o
  -3   4   1       23.08       25.07      6.67 o
  -2   4   1       52.16       51.95     11.84 o
  -1   4   1        0.80       -1.83      4.20 o
   1   4   1      669.33      730.55     34.28 o
   2   4   1      303.06      328.15     24.84 o
   3   4   1      178.43      204.37     15.61 o
   4   4   1     1518.65     1532.18    102.46 o
   5   4   1      546.13      592.81     26.38 o
   6   4   1       31.15       35.15      4.46 o
   7   4   1       20.02       21.71      5.45 o
   8   4   1      445.21      518.38     24.49 o
   9   4   1       16.16       11.30      4.51 o
  10   4   1      468.71      428.07     29.63 o
  11   4   1       52.46       59.45      8.99 o
  12   4   1        1.39        8.53      3.78 o
  13   4   1        0.87        1.54      3.74 o
  14   4   1       45.87       58.90      8.90 o
 -13   5   1       75.33       83.47     11.97 o
 -12   5   1       17.09       11.75      3.97 o
 -11   5   1        8.13       10.06      3.83 o
 -10   5   1      107.60       99.10     12.15 o
  -9   5   1        2.26        1.01      2.64 o
  -8   5   1      345.25      372.71     24.57 o
  -7   5   1      399.75      447.18     25.27 o
  -6   5   1      453.00      441.13     26.34 o
  -5   5   1      216.07      209.54     33.22 o
  -4   5   1     2658.30     3050.19   1638.68 o
  -3   5   1      996.58     1192.03     91.40 o
  -2   5   1      441.52      522.07     73.55 o
  -1   5   1      889.86      994.13    130.14 o
   1   5   1      553.93      563.32     87.65 o
   2   5   1      385.96      472.23     38.61 o
   3   5   1      156.45      176.86     20.85 o
   4   5   1        0.73        5.64      7.19 o
   5   5   1      379.13      438.58     33.20 o
   6   5   1      173.20      146.48     15.07 o
   7   5   1        3.92        2.03      2.50 o
   8   5   1      199.74      182.05     13.16 o
   9   5   1      509.47      603.80     40.04 o
  10   5   1       14.07       14.40      5.10 o
  11   5   1       43.70       36.31      7.52 o
  12   5   1        0.47        0.21      4.06 o
  13   5   1        2.49        7.18      6.41 o
 -12   6   1        9.02        9.26      6.85 o
 -11   6   1        2.28       -6.81     10.03 o
 -10   6   1       26.66       19.72      5.95 o
  -9   6   1       22.76       29.31      5.61 o
  -8   6   1       73.08       62.67     12.43 o
  -7   6   1       20.74       14.84      6.49 o
  -6   6   1        9.17        7.81      8.42 o
  -5   6   1       26.96       30.71      9.12 o
  -4   6   1        5.71        4.65     15.12 o
  -3   6   1       99.03       93.63     28.77 o
  -2   6   1       53.59       59.79     19.55 o
  -1   6   1       56.68       25.30     15.74 o
   0   6   1       27.58       23.58     14.63 o
   1   6   1       40.26       50.43     16.37 o
   2   6   1       32.02       21.78      8.26 o
   3   6   1       95.55      100.62     16.76 o
   4   6   1       95.59      105.48     17.46 o
   5   6   1       52.56       27.89      9.07 o
   6   6   1        0.81       -1.27      3.30 o
   7   6   1       43.01       41.39     11.56 o
   8   6   1       17.87       18.99      5.69 o
   9   6   1       57.88       47.78     10.38 o
  10   6   1      153.49      152.43     22.13 o
  11   6   1       96.10      113.07     16.18 o
  -9   7   1       12.09        8.59      4.39 o
  -8   7   1       67.77       88.46     13.47 o
  -7   7   1        9.09        9.58      4.64 o
  -6   7   1       23.65       29.21     10.90 o
  -5   7   1       15.85        4.58      5.16 o
  -4   7   1      258.42      312.76     53.29 o
  -3   7   1        9.63       18.77     19.82 o
  -2   7   1        4.22       -0.84     13.28 o
  -1   7   1      234.84      227.76     36.93 o
   0   7   1      245.30      240.91     39.24 o
   1   7   1       37.10       43.45     13.15 o
   2   7   1        0.06       32.32     21.22 o
   3   7   1        0.35        2.11      6.78 o
   4   7   1       44.87       25.82      8.51 o
   5   7   1       32.48       20.55      7.16 o
   6   7   1       14.46       13.33      5.95 o
   7   7   1        3.82       -0.68      4.09 o
   8   7   1        2.36        3.13      4.80 o
   9   7   1        0.07        1.13      5.24 o
  -6   8   1       68.13       55.40     27.40 o
  -5   8   1       61.42        4.58     10.56 o
  -4   8   1       16.16       40.74     26.35 o
  -3   8   1       14.26       13.61     12.97 o
  -2   8   1       28.87       11.96     10.64 o
  -1   8   1       15.87        4.90     10.04 o
   0   8   1       25.82       32.58     18.57 o
   1   8   1       25.30       18.36     21.20 o
   2   8   1       22.19        0.11      7.44 o
   3   8   1        1.48        4.12     13.54 o
   4   8   1       38.46       36.84     17.81 o
   5   8   1        3.35        1.54      8.77 o
 -16   0   2        5.41       10.46      6.70 o
 -15   0   2        1.01       -0.05      7.39 o
 -14   0   2       55.49       52.78     13.23 o
 -13   0   2       20.76       22.70      6.51 o
 -12   0   2      834.24      815.24     58.90 o
 -11   0   2        0.03        4.36      7.30 o
 -10   0   2     2007.20     1818.54    241.17 o
  -9   0   2      248.42      232.59     17.28 o
  -8   0   2       46.38       24.19      5.90 o
  -7   0   2      974.91      831.50     27.32 o
  -6   0   2     5542.79     5691.03    168.50 o
  -5   0   2    14245.34    13589.45    368.54 o
  -4   0   2     4643.28     4038.47    105.63 o
  -3   0   2     8182.89     7658.68    231.81 o
  -2   0   2     1560.80     1590.10     54.82 o
  -1   0   2     3624.83     2627.20    458.80 o
   1   0   2     1268.46     1109.00     39.49 o
   2   0   2     1034.13     1006.32     29.34 o
   3   0   2     2115.19     1914.67     56.26 o
   4   0   2      479.41      460.08     22.24 o
   5   0   2       26.32       61.16      5.06 o
   6   0   2     5798.79     6292.33    141.47 o
   7   0   2     2102.05     2292.96     58.42 o
   8   0   2      373.89      335.25     29.49 o
   9   0   2      269.37      253.56     20.25 o
  10   0   2      303.44      302.15     23.91 o
  11   0   2       83.05       82.80     10.30 o
  12   0   2      138.05      124.84     13.15 o
  13   0   2       31.06       18.16      7.76 o
  14   0   2        6.90        3.77      8.17 o
  15   0   2       15.68       20.67      6.79 o
  16   0   2        8.12       -9.90     15.75 o
 -16   1   2       11.73       13.70      4.28 o
 -15   1   2        3.14        5.43      3.41 o
 -14   1   2        1.40       -1.69      3.94 o
 -13   1   2       39.71       23.48      5.45 o
 -12   1   2       33.43       18.14      5.20 o
 -11   1   2       37.56       39.17      5.17 o
 -10   1   2       44.00       45.15      5.48 o
  -9   1   2       18.99       19.60      3.78 o
  -8   1   2      857.24      805.95     19.43 o
  -7   1   2     1783.60     1875.10     32.91 o
  -6   1   2      116.16      121.43      4.77 o
  -5   1   2       61.41       61.84      2.65 o
  -4   1   2       20.88       11.47      2.75 o
  -3   1   2     7808.34     7122.28    134.84 o
  -2   1   2     4066.32     3716.65     94.35 o
  -1   1   2     4383.53     4085.09    105.52 o
   0   1   2     6399.91     6068.53    141.23 o
   1   1   2     2782.63     2673.87     80.21 o
   2   1   2       23.10       29.10      2.03 o
   3   1   2     1513.74     1457.08     30.71 o
   4   1   2     4406.64     4384.31     74.42 o
   5   1   2      490.61      506.37     11.80 o
   6   1   2      971.30     1095.73     25.91 o
   7   1   2     1413.43     1563.34     29.02 o
   8   1   2       78.02       80.03      5.88 o
   9   1   2        9.54       19.48      3.77 o
  10   1   2        6.77       10.51      4.51 o
  11   1   2       47.44       49.77      5.56 o
  12   1   2        0.07       -0.10      3.50 o
  13   1   2       55.88       40.32      6.24 o
  14   1   2        7.95        3.49      4.57 o
  15   1   2        0.66        3.41      4.91 o
 -16   2   2        8.06        6.16      5.69 o
 -15   2   2       50.65       42.87     10.83 o
 -14   2   2        9.90       11.27      5.01 o
 -13   2   2       33.05       21.61      7.62 o
 -12   2   2      462.21      474.68     32.89 o
 -11   2   2      170.90      148.89     10.41 o
 -10   2   2      137.27      146.36     11.56 o
  -9   2   2     1349.61     1380.98     72.13 o
  -8   2   2     1195.60     1132.32     43.04 o
  -7   2   2     1383.08     1370.52     40.98 o
  -6   2   2     1217.43     1418.47     33.70 o
  -5   2   2     2025.45     2018.82     41.30 o
  -4   2   2     2500.24     2136.95     62.45 o
  -3   2   2       10.46        6.52      2.28 o
  -2   2   2     1824.84     1716.23     50.92 o
  -1   2   2     5512.92     5650.25    142.14 o
   0   2   2      821.18      848.81     28.86 o
   1   2   2      529.47      561.16     29.35 o
   2   2   2      508.42      586.91     20.97 o
   3   2   2      374.92      441.36     16.28 o
   4   2   2     2060.62     2125.48     44.60 o
   5   2   2      317.58      232.36      7.74 o
   6   2   2      163.36      165.68      7.92 o
   7   2   2        4.97        2.74      2.05 o
   8   2   2      203.86      193.34     12.08 o
   9   2   2      394.97      352.10     15.45 o
  10   2   2      121.24      116.44      7.69 o
  11   2   2       98.51       80.42      7.68 o
  12   2   2       70.14      105.49      7.69 o
  13   2   2        4.83        0.07      2.99 o
  14   2   2       52.28       45.52      6.79 o
  15   2   2       67.87       58.75      8.26 o
 -15   3   2       38.02       53.34      9.57 o
 -14   3   2        0.09        3.33      6.34 o
 -13   3   2       52.50       76.56     14.63 o
 -12   3   2       21.09       13.63      5.13 o
 -11   3   2        1.22        1.78      5.10 o
 -10   3   2      519.51      468.92     26.45 o
  -9   3   2      895.02      913.80     41.97 o
  -8   3   2      496.97      542.63     27.98 o
  -7   3   2       61.49       60.90      6.99 o
  -6   3   2      205.58      191.47     11.44 o
  -5   3   2      250.03      294.27     14.81 o
  -4   3   2       43.79       50.17      4.87 o
  -3   3   2      853.78      823.71     56.25 o
  -2   3   2      547.78      533.44     23.46 o
  -1   3   2     1494.58     1551.35     76.07 o
   0   3   2     4466.22     4984.19    133.31 o
   1   3   2     1930.95     1939.31     57.17 o
   2   3   2      157.61      168.27      8.81 o
   3   3   2       17.64        8.58      2.95 o
   4   3   2     1191.92     1399.96     27.30 o
   5   3   2       28.08       13.16      3.31 o
   6   3   2     2200.38     2275.93     88.90 o
   7   3   2      570.38      620.84     29.95 o
   8   3   2       34.29       46.47      5.08 o
   9   3   2       44.95       38.56      4.65 o
  10   3   2      242.91      263.06     18.03 o
  11   3   2      461.00      465.56     32.43 o
  12   3   2        1.26        1.02      4.24 o
  13   3   2       56.94       61.19      8.67 o
  14   3   2        0.33        1.76      5.03 o
 -15   4   2      120.38      122.44     19.70 o
 -14   4   2       22.55       25.94      7.59 o
 -13   4   2      126.59      152.11     15.79 o
 -12   4   2      131.88      123.07     13.68 o
 -11   4   2       96.83       91.75     12.35 o
 -10   4   2       20.00       24.78      4.96 o
  -9   4   2      500.61      522.20     26.02 o
  -8   4   2       14.02        5.79      6.28 o
  -7   4   2       35.54       32.85      5.43 o
  -6   4   2       31.82       29.17      7.60 o
  -5   4   2        0.74        1.48      4.27 o
  -4   4   2      291.04      279.25     29.83 o
  -3   4   2      307.05      380.27     30.90 o
  -2   4   2      251.55      270.66     19.94 o
  -1   4   2      108.87       87.17      7.13 o
   0   4   2      464.64      515.66     27.95 o
   1   4   2     1043.02     1187.58     58.74 o
   2   4   2      400.08      330.99     39.81 o
   3   4   2      154.96      171.73     15.61 o
   4   4   2      364.93      357.09     39.07 o
   5   4   2      168.36      200.12     14.18 o
   6   4   2       15.11       14.20      4.34 o
   7   4   2      118.49      115.27      9.72 o
   8   4   2       29.42       30.88      5.01 o
   9   4   2        0.02        8.12      3.86 o
  10   4   2       27.93       18.14      4.16 o
  11   4   2      150.81      170.85     15.14 o
  12   4   2      148.90      186.07     17.40 o
  13   4   2       65.47       57.24     16.76 o
  14   4   2      214.16      244.58     31.35 o
 -13   5   2        1.10        6.12      9.84 o
 -12   5   2        1.35        1.36      3.47 o
 -11   5   2        0.88        4.72      4.06 o
 -10   5   2        0.47        1.68      3.31 o
  -9   5   2        5.30        1.58      3.09 o
  -8   5   2       10.00        8.97      6.31 o
  -7   5   2       40.76       43.79      5.59 o
  -6   5   2       73.10       71.94     18.14 o
  -5   5   2        2.82       17.32     12.74 o
  -4   5   2       37.23       29.69     19.93 o
  -3   5   2        0.16        6.28      5.42 o
  -2   5   2        4.64       12.76      6.81 o
  -1   5   2      619.99      621.74    107.29 o
   0   5   2      520.80      616.39     81.82 o
   1   5   2       75.88       54.67      8.00 o
   2   5   2       41.56       27.47      6.55 o
   3   5   2       35.31       39.11      6.70 o
   4   5   2        1.01        1.15      3.41 o
   5   5   2      229.36      237.37     19.83 o
   6   5   2       75.08       64.47      7.95 o
   7   5   2       39.12       41.62      7.43 o
   8   5   2       42.98       45.64      8.33 o
   9   5   2        0.24       -1.79      7.30 o
  10   5   2       37.37       39.83      7.33 o
  11   5   2        0.00       -0.95      4.75 o
  12   5   2       19.83       13.54      5.67 o
 -12   6   2      103.21      109.31     17.45 o
 -11   6   2       36.33       39.05      9.80 o
 -10   6   2        2.65        2.48      2.60 o
  -9   6   2      153.61       36.59     54.68 o
  -8   6   2       25.15       13.06      6.61 o
  -7   6   2        7.11        6.60      9.75 o
  -6   6   2       35.62       32.36     12.08 o
  -5   6   2        9.42       16.38      7.53 o
  -4   6   2       16.71        8.87      9.02 o
  -3   6   2      106.01      123.24     35.81 o
  -2   6   2      263.67      299.46     44.43 o
  -1   6   2       44.19       23.46     14.95 o
   0   6   2      225.99      166.34     27.45 o
   1   6   2      391.48      353.57     63.05 o
   2   6   2       51.04       52.91      7.84 o
   3   6   2       48.13       55.00      9.71 o
   4   6   2       46.29       54.77      9.98 o
   5   6   2       10.64       14.38      5.39 o
   6   6   2       48.39       37.21      7.63 o
   7   6   2        0.09       -4.14      4.14 o
   8   6   2        5.37        5.77      3.57 o
   9   6   2       65.76       40.94     11.90 o
  10   6   2      123.18      129.26     16.11 o
  11   6   2       78.25      101.17     15.33 o
 -10   7   2        6.58       16.65      9.68 o
  -9   7   2       27.21       14.86     11.00 o
  -8   7   2      101.10       95.53     14.77 o
  -7   7   2       39.70       14.48     18.84 o
  -6   7   2       17.99       40.05     22.33 o
  -5   7   2        4.67      -11.23     19.35 o
  -4   7   2       55.21       85.33     38.35 o
  -3   7   2      132.29      108.94     42.79 o
  -2   7   2      111.53      104.06     40.38 o
  -1   7   2      130.49      165.35     39.11 o
   0   7   2      262.38      304.61     49.89 o
   1   7   2      111.36      178.55     41.71 o
   2   7   2       19.06       29.45     20.60 o
   3   7   2       68.30       85.94     24.83 o
   4   7   2        9.04        4.14      5.31 o
   5   7   2        2.39       -5.06      8.02 o
   6   7   2        4.88        0.26      5.18 o
   7   7   2       17.56       26.30      6.72 o
   8   7   2       15.83       23.22      7.46 o
   9   7   2        8.17        4.64      5.45 o
  -6   8   2       31.40       43.31     29.30 o
  -5   8   2       68.48      128.72     40.92 o
  -4   8   2       36.57       44.15     29.16 o
  -3   8   2       14.24       27.40     17.74 o
  -2   8   2       38.58       65.06     25.11 o
  -1   8   2       44.67       61.91     14.44 o
   0   8   2       30.87       38.56     16.71 o
   1   8   2        1.92        2.75     21.84 o
   2   8   2        0.65       -2.39      6.76 o
   3   8   2        5.73       16.34      9.44 o
   4   8   2        5.42       -6.74      8.04 o
   5   8   2       12.28       11.03      7.76 o
 -17   1   3      117.38       94.89     38.30 o
 -16   1   3       93.22       84.87     10.13 o
 -15   1   3       41.36       41.34      7.16 o
 -14   1   3       38.51       62.27      8.47 o
 -13   1   3      553.94      546.38     35.46 o
 -12   1   3        4.45       13.17      8.61 o
 -11   1   3        2.33        4.05      6.35 o
 -10   1   3      564.24      542.57     28.07 o
  -9   1   3      167.11      153.44      9.85 o
  -8   1   3      180.81      179.59      9.19 o
  -7   1   3     1954.38     2150.90     44.04 o
  -6   1   3     2444.92     2406.82     55.28 o
  -5   1   3      467.77      464.37     19.82 o
  -4   1   3      585.27      453.25     20.68 o
  -3   1   3     8355.49     7693.44    174.48 o
  -2   1   3     3687.51     3485.11     81.71 o
  -1   1   3       27.98       29.10      1.73 o
   0   1   3     2911.23     2812.47     89.20 o
   1   1   3    12469.14    12325.94    269.64 o
   2   1   3     1460.51     1449.33     35.36 o
   3   1   3      526.95      535.22     20.26 o
   4   1   3      298.81      256.54      8.46 o
   5   1   3       21.48        9.57      2.23 o
   6   1   3     5037.14     5453.83     86.56 o
   7   1   3      108.83       80.66      4.14 o
   8   1   3     1958.33     2095.00     63.98 o
   9   1   3      969.15     1006.55     42.06 o
  10   1   3     1453.36     1600.98     63.77 o
  11   1   3     1005.66     1006.59     50.69 o
  12   1   3       87.48       67.84      6.90 o
  13   1   3      108.74      153.03     15.43 o
  14   1   3       84.86      113.71     11.59 o
  15   1   3        8.18        6.06      4.82 o
 -16   2   3       13.53       15.25      5.64 o
 -15   2   3      218.10      208.79     20.25 o
 -14   2   3        0.21       -2.89      4.85 o
 -13   2   3      500.79      493.47     41.44 o
 -12   2   3      729.92      731.64     45.95 o
 -11   2   3      136.45      122.50     11.17 o
 -10   2   3       19.21       15.35      4.39 o
  -9   2   3      257.98      218.96     13.31 o
  -8   2   3      138.13      136.44      7.64 o
  -7   2   3       86.53       92.24      6.96 o
  -6   2   3     1299.21     1320.46     29.20 o
  -5   2   3      511.61      507.03     15.04 o
  -4   2   3     2095.41     2046.76     57.12 o
  -3   2   3     6509.36     6230.70    146.59 o
  -2   2   3      794.52      764.72     23.66 o
  -1   2   3      155.30      153.35      6.81 o
   0   2   3      681.10      679.97     20.36 o
   1   2   3     7596.92     7952.36    188.77 o
   2   2   3      468.32      574.10     16.47 o
   3   2   3       31.55       33.79      2.93 o
   4   2   3      640.71      641.18     17.60 o
   5   2   3      118.85      111.99      7.38 o
   6   2   3      793.94      774.55     22.58 o
   7   2   3     1919.28     2008.89     69.64 o
   8   2   3     1282.62     1275.63     55.88 o
   9   2   3      357.31      315.98     14.86 o
  10   2   3        9.68       13.70      3.58 o
  11   2   3        8.62       10.98      3.25 o
  12   2   3        3.16       11.78      3.83 o
  13   2   3       51.89       43.59      7.48 o
  14   2   3       10.95       12.56      4.61 o
  15   2   3       45.32       35.65      7.93 o
 -16   3   3       45.42       52.62      9.53 o
 -15   3   3       88.08       84.26     12.99 o
 -14   3   3       42.03       70.97     12.17 o
 -13   3   3      166.53      198.14     16.80 o
 -12   3   3       52.94       64.33     12.09 o
 -11   3   3      648.24      688.61     50.74 o
 -10   3   3      981.29     1074.82     65.34 o
  -9   3   3      231.13      273.90     21.55 o
  -8   3   3       77.46       78.95      6.53 o
  -7   3   3      718.83      856.33     41.38 o
  -6   3   3        0.90       -0.30      2.32 o
  -5   3   3        0.08       10.08      2.04 o
  -4   3   3       14.27        6.65      3.61 o
  -3   3   3      486.15      524.57     16.77 o
  -2   3   3      182.21      167.07      6.88 o
  -1   3   3       77.86       90.42      8.60 o
   0   3   3       26.01       36.39      4.59 o
   1   3   3       27.06       12.19      1.74 o
   2   3   3     1835.17     1995.42     49.03 o
   3   3   3     1473.19     1617.19     40.25 o
   4   3   3      247.51      234.28     11.37 o
   5   3   3      195.01      168.54      8.69 o
   6   3   3      266.74      217.59     12.19 o
   7   3   3      262.49      228.51     17.10 o
   8   3   3      360.85      400.68     23.57 o
   9   3   3        3.28       -1.63      2.92 o
  10   3   3       34.43       25.57      5.19 o
  11   3   3      148.15      144.39     10.97 o
  12   3   3       77.48       88.59     11.02 o
  13   3   3       34.27       17.02      5.96 o
  14   3   3       96.32      105.93     16.98 o
 -15   4   3       76.72       90.11     12.43 o
 -14   4   3       31.77       27.79      6.47 o
 -13   4   3       10.02        2.09      7.33 o
 -12   4   3        1.02       -1.26      3.17 o
 -11   4   3        9.14        5.87      4.20 o
 -10   4   3        2.71        1.49      5.30 o
  -9   4   3       45.12       63.21      9.73 o
  -8   4   3       90.55       80.21      8.94 o
  -7   4   3       14.44       11.21      4.29 o
  -6   4   3        2.85        1.03      4.85 o
  -5   4   3        4.93        2.50      4.39 o
  -4   4   3      612.92      632.64     40.62 o
  -3   4   3      146.80      147.33     11.93 o
  -2   4   3      929.26      948.63     34.40 o
  -1   4   3      274.86      248.49     23.36 o
   0   4   3       18.47       28.21      6.23 o
   1   4   3      698.25      713.00     39.36 o
   2   4   3        4.09        4.41      1.47 o
   3   4   3      130.49      123.23      8.35 o
   4   4   3       40.92       31.63      5.09 o
   5   4   3      130.31      106.95      7.95 o
   6   4   3       69.08       60.20      8.82 o
   7   4   3      170.96      174.09     12.76 o
   8   4   3       16.96       18.92      4.17 o
   9   4   3       43.73       30.06      8.27 o
  10   4   3       21.64       11.44      5.43 o
  11   4   3       17.13        6.80      4.21 o
  12   4   3       20.25       25.00      5.80 o
  13   4   3       27.74       34.54      8.41 o
 -14   5   3       42.16       31.26      7.85 o
 -13   5   3      167.01      195.08     21.37 o
 -12   5   3       27.67       17.58     10.75 o
 -11   5   3       54.37       45.93      7.13 o
 -10   5   3      275.20      264.71     34.65 o
  -9   5   3     1109.31     1072.93    156.33 o
  -8   5   3      190.32      228.11     28.30 o
  -7   5   3      197.06      207.11     22.13 o
  -6   5   3      279.47      321.78     35.50 o
  -5   5   3      382.51      438.19     63.00 o
  -4   5   3      106.45      109.34     18.24 o
  -3   5   3        9.75       11.44      7.25 o
  -2   5   3       57.61       68.57      8.45 o
  -1   5   3      224.38      252.59     34.65 o
   0   5   3      242.95      191.49     27.00 o
   1   5   3      653.22      636.28     60.98 o
   2   5   3     1091.66     1211.94     99.44 o
   3   5   3     1161.85     1215.44    100.54 o
   4   5   3      474.10      469.31     26.73 o
   5   5   3      244.26      276.04     19.48 o
   6   5   3       45.26       43.18      7.94 o
   7   5   3       20.67       15.50      3.99 o
   8   5   3       29.55       24.51      7.61 o
   9   5   3       13.46        5.94      3.94 o
  10   5   3        7.22        4.30      5.12 o
  11   5   3        0.53        6.00      3.55 o
  12   5   3        1.95        5.64      5.43 o
 -12   6   3        4.65       15.98     12.10 o
 -11   6   3       72.30       67.65     12.57 o
 -10   6   3        6.84        2.37      4.22 o
  -9   6   3        2.72       10.63     13.23 o
  -8   6   3        0.57       15.13      9.19 o
  -7   6   3        1.06       -2.21      6.03 o
  -6   6   3       34.31       34.50     18.62 o
  -5   6   3       86.75      131.33     40.33 o
  -4   6   3        0.34       -9.11     13.12 o
  -3   6   3      156.98      197.37     48.45 o
  -2   6   3       13.51        6.79      2.91 o
  -1   6   3        7.32       30.49     21.81 o
   0   6   3      297.51      215.62     33.93 o
   1   6   3       47.83       50.11     12.58 o
   2   6   3        4.26        9.00      6.87 o
   3   6   3        9.46        5.81      4.88 o
   4   6   3      125.06      171.97     25.61 o
   5   6   3       41.05       50.16     10.21 o
   6   6   3       47.47       53.29      9.06 o
   7   6   3       85.22      110.29     11.74 o
   8   6   3      173.85      152.43     20.17 o
   9   6   3       15.89       16.49      5.09 o
  10   6   3        0.00       11.78      6.27 o
  11   6   3        0.86       -0.24     25.87 o
 -10   7   3        8.65        8.08      7.98 o
  -9   7   3       85.57       47.19     16.11 o
  -8   7   3        7.54        5.54      7.16 o
  -7   7   3        6.46        0.42     12.90 o
  -6   7   3       78.15       82.84     25.43 o
  -5   7   3      224.30      250.65     61.99 o
  -4   7   3        4.45       -2.50     15.90 o
  -3   7   3       10.16       20.96     10.50 o
  -2   7   3       44.02       56.93     23.45 o
  -1   7   3       15.33       -0.39     12.60 o
   0   7   3      136.04      161.49     36.03 o
   1   7   3      113.40      114.81     26.15 o
   2   7   3       66.32       41.15     12.47 o
   3   7   3        5.87        9.02     16.24 o
   4   7   3       79.56       98.77     11.49 o
   5   7   3       43.41       36.57      7.12 o
   6   7   3        3.83       -0.54      3.39 o
   7   7   3        0.57        1.95      4.78 o
   8   7   3       76.65      106.60     15.64 o
  -6   8   3        4.48       -2.02     19.07 o
  -5   8   3       16.22       14.21     15.88 o
  -4   8   3        4.56        4.74      9.98 o
  -3   8   3       18.60       20.76     19.02 o
  -2   8   3       33.25       41.38     24.40 o
  -1   8   3       14.74       21.47     12.25 o
   0   8   3        9.89       -3.79      8.67 o
   1   8   3       39.44       23.70     11.89 o
   2   8   3       81.79       69.89     14.15 o
   3   8   3       36.27       49.45     20.66 o
   4   8   3       43.62       67.84     14.33 o
   5   8   3       53.08       52.07     17.08 o
 -17   0   4       39.62       51.94     13.79 o
 -16   0   4        8.82       23.82      7.86 o
 -15   0   4      305.20      345.17     49.81 o
 -14   0   4       99.90       37.53     19.39 o
 -13   0   4     1363.66     1170.87    155.40 o
 -12   0   4       10.74       13.12      8.27 o
 -11   0   4     1139.29     1237.31     99.87 o
 -10   0   4     1201.83     1335.99     79.60 o
  -9   0   4     2349.85     2238.93     83.01 o
  -8   0   4     1885.68     2038.83     65.26 o
  -7   0   4     1792.40     2115.74     67.99 o
  -6   0   4      352.94      349.65     19.24 o
  -5   0   4       74.75       55.03      4.09 o
  -4   0   4    20408.02    19248.35    575.56 o
  -3   0   4    47024.77    39887.00   1361.12 o
  -2   0   4      418.77      322.81     14.54 o
  -1   0   4      120.45      161.68      7.62 o
   0   0   4    22943.27    21384.27    590.61 o
   1   0   4      647.01      624.14     35.39 o
   2   0   4      483.77      454.10     28.70 o
   3   0   4       12.35        6.58      2.99 o
   4   0   4      444.56      385.31     18.23 o
   5   0   4     1204.61     1290.37     29.47 o
   6   0   4     1573.92     1630.78     41.32 o
   7   0   4       15.01       21.02      4.42 o
   8   0   4      743.31      787.23     35.77 o
   9   0   4       18.46        9.35      4.24 o
  10   0   4      470.99      496.00     27.70 o
  11   0   4       52.55       40.42      7.14 o
  12   0   4        0.10        3.18      3.67 o
  13   0   4       16.70        5.26      5.10 o
  14   0   4        0.75        2.23      9.22 o
  15   0   4        9.69        9.42      7.96 o
 -17   1   4        0.05        3.12      5.86 o
 -16   1   4       12.67       22.07      4.66 o
 -15   1   4       32.86       26.82      5.44 o
 -14   1   4       25.25       25.21      5.15 o
 -13   1   4       56.30       47.21      9.69 o
 -12   1   4       20.76       18.83      6.17 o
 -11   1   4      290.59      234.74     15.69 o
 -10   1   4       24.01       34.22      6.48 o
  -9   1   4      650.37      647.34     27.39 o
  -8   1   4      133.99      109.07      6.98 o
  -7   1   4      258.88      248.09     11.88 o
  -6   1   4       54.01       42.98      4.43 o
  -5   1   4     3827.78     3733.70     77.79 o
  -4   1   4       41.76       51.95      3.15 o
  -3   1   4     1149.80     1157.75     27.23 o
  -2   1   4        7.52       19.03      2.83 o
  -1   1   4     2782.33     2755.65     75.35 o
   0   1   4     4768.83     4474.07    100.05 o
   1   1   4     6932.09     7013.84    141.65 o
   2   1   4      209.91      217.15      8.28 o
   3   1   4       73.62       65.34      3.43 o
   4   1   4      917.68      904.85     19.87 o
   5   1   4     1116.73     1207.05     20.64 o
   6   1   4        4.48       10.10      3.93 o
   7   1   4       14.25       17.58      4.27 o
   8   1   4        3.41        2.29      3.75 o
   9   1   4      183.42      170.36     11.77 o
  10   1   4        2.04       -0.70      4.11 o
  11   1   4       66.75       65.67      6.68 o
  12   1   4        6.72        8.52      5.05 o
  13   1   4       78.89       81.17     10.32 o
  14   1   4       67.43       73.39      8.54 o
  15   1   4       45.58       54.84      8.52 o
 -16   2   4        9.68       17.50      7.14 o
 -15   2   4       45.40       56.76      9.86 o
 -14   2   4        0.70        2.72      4.54 o
 -13   2   4      342.62      316.09     28.45 o
 -12   2   4      461.48      510.84     39.10 o
 -11   2   4      553.69      535.23     31.46 o
 -10   2   4       25.54       12.01      7.02 o
  -9   2   4      185.15      146.29     11.42 o
  -8   2   4     1146.37     1163.96     36.22 o
  -7   2   4      210.92      234.93     14.90 o
  -6   2   4     2776.49     2880.49     79.66 o
  -5   2   4      259.40      258.01      9.28 o
  -4   2   4     1840.81     1802.86     46.57 o
  -3   2   4     1175.63     1143.61     30.00 o
  -2   2   4     6611.42     6337.00    151.88 o
  -1   2   4       39.04       37.48      2.17 o
   0   2   4     2410.19     2491.22     68.28 o
   1   2   4        0.35        4.72      2.19 o
   2   2   4     3266.75     3402.10     69.26 o
   3   2   4      119.67      112.33      5.05 o
   4   2   4      851.56      796.78     23.03 o
   5   2   4     2671.31     2747.00     61.61 o
   6   2   4      657.22      702.80     20.84 o
   7   2   4      127.67      140.45      7.84 o
   8   2   4      164.28      148.06      9.62 o
   9   2   4       12.19        4.67      3.03 o
  10   2   4      258.70      217.45     11.06 o
  11   2   4       26.69       13.88      4.27 o
  12   2   4       23.64       26.18      5.35 o
  13   2   4      120.62      126.97     11.69 o
  14   2   4       39.16       42.38      6.60 o
 -16   3   4       16.20       29.43      7.88 o
 -15   3   4       20.07       28.75     11.31 o
 -14   3   4      287.44      320.42     33.01 o
 -13   3   4       83.57       77.15     15.10 o
 -12   3   4       95.49      116.99     16.12 o
 -11   3   4        0.09        0.71      6.41 o
 -10   3   4      121.48      145.42     16.22 o
  -9   3   4        3.06       -2.12      9.06 o
  -8   3   4       67.05       49.33      6.22 o
  -7   3   4     1687.36     1794.91     86.15 o
  -6   3   4      194.93      183.39     11.39 o
  -5   3   4      154.20      165.42      9.48 o
  -4   3   4       66.56       55.64      5.21 o
  -3   3   4     1553.12     1637.63     40.78 o
  -2   3   4      180.50      199.36      7.40 o
  -1   3   4      513.85      482.84     18.04 o
   0   3   4      144.89      146.95      6.93 o
   1   3   4     4686.49     5329.80    123.33 o
   2   3   4        0.38        6.13      3.56 o
   3   3   4      367.18      329.75     15.99 o
   4   3   4        4.45       10.73      2.26 o
   5   3   4      301.98      293.41     16.11 o
   6   3   4      250.53      217.23     12.23 o
   7   3   4       43.07       37.27      4.53 o
   8   3   4        0.39       -0.53      3.25 o
   9   3   4      124.70      136.35     12.58 o
  10   3   4        3.65       13.38      4.08 o
  11   3   4      265.56      248.17     19.72 o
  12   3   4      130.15      136.75     15.22 o
  13   3   4      193.20      161.20     29.17 o
  14   3   4       43.13       54.56     12.96 o
 -15   4   4       24.32       34.42      7.69 o
 -14   4   4       50.44       37.79     10.81 o
 -13   4   4       65.87       83.49     11.93 o
 -12   4   4        0.68       -1.97      8.11 o
 -11   4   4        7.77        3.11      4.23 o
 -10   4   4       20.55        4.75      3.33 o
  -9   4   4       89.25       93.56     14.22 o
  -8   4   4      271.63      330.93     24.65 o
  -7   4   4        0.02       -1.49      3.27 o
  -6   4   4        5.80        5.73      4.13 o
  -5   4   4      286.87      304.77     26.68 o
  -4   4   4      118.71      108.91      9.92 o
  -3   4   4      858.62      852.98     37.04 o
  -2   4   4      526.95      599.71     27.03 o
  -1   4   4      728.50      892.51     26.62 o
   0   4   4        1.48        2.61      1.55 o
   1   4   4        3.20        8.70      3.23 o
   2   4   4     3309.99     3789.89    161.05 o
   3   4   4      249.65      213.89     13.69 o
   4   4   4      532.82      487.03     29.84 o
   5   4   4      462.04      461.83     23.63 o
   6   4   4     1292.18     1489.37     78.38 o
   7   4   4      906.29      944.28     43.36 o
   8   4   4      253.45      218.71     13.98 o
   9   4   4       30.06       33.55      7.42 o
  10   4   4      535.05      505.90     46.01 o
  11   4   4      135.71      135.10     12.11 o
  12   4   4       42.44       41.24      8.52 o
  13   4   4       50.80       39.04     11.98 o
 -14   5   4        0.11       -2.36      6.60 o
 -13   5   4       14.64        9.35      6.05 o
 -12   5   4       44.31       47.68     13.75 o
 -11   5   4       26.36       16.27      7.01 o
 -10   5   4        6.50        9.87      8.05 o
  -9   5   4       18.02       24.94      8.58 o
  -8   5   4        1.18       -1.26      7.45 o
  -7   5   4       86.57       31.43     44.95 o
  -6   5   4        0.03        0.93      2.05 o
  -5   5   4       82.87       72.64     17.90 o
  -4   5   4       30.40       29.21     10.91 o
  -3   5   4       28.30       44.07      7.36 o
  -2   5   4      646.77      816.26     63.29 o
  -1   5   4      180.57      195.75     27.50 o
   0   5   4       21.20       23.40      5.23 o
   1   5   4       61.34       78.17     13.75 o
   2   5   4       22.83       27.99      5.67 o
   3   5   4       35.84       -2.25      5.97 o
   4   5   4       23.61       28.66      4.25 o
   5   5   4       60.34       57.66      6.11 o
   6   5   4        4.97        7.34      3.15 o
   7   5   4        4.88        3.42      3.13 o
   8   5   4       10.22        9.81      4.62 o
   9   5   4       73.30       61.00      8.72 o
  10   5   4       43.14       38.59      9.06 o
  11   5   4        3.17        6.98      5.39 o
  12   5   4        2.27       -1.39      5.57 o
 -12   6   4       26.96       22.37     16.20 o
 -11   6   4        5.28        2.55     10.34 o
 -10   6   4       24.47       20.15      6.81 o
  -9   6   4       22.20       34.31     10.68 o
  -8   6   4      236.96      239.55     31.57 o
  -7   6   4       33.72       28.85     11.57 o
  -6   6   4       91.59      121.80     25.63 o
  -5   6   4       70.75       77.02     36.89 o
  -4   6   4       39.78       47.99     10.66 o
  -3   6   4      143.76      190.63     23.38 o
  -2   6   4       71.45       66.81     11.31 o
  -1   6   4      295.54      328.67     49.36 o
   0   6   4       84.34       91.81     27.38 o
   1   6   4       39.46       33.93     11.54 o
   2   6   4       72.57       70.69     12.68 o
   3   6   4       39.22       34.04      7.86 o
   4   6   4      170.23      191.13     22.52 o
   5   6   4       62.43       32.63     20.19 o
   6   6   4      100.89      131.55     15.03 o
   7   6   4      350.77      375.84     38.90 o
   8   6   4      262.66      206.63     29.78 o
   9   6   4       72.43       86.78     12.37 o
  10   6   4      160.87      178.91     25.29 o
 -10   7   4       23.31       37.56     17.98 o
  -9   7   4       51.03       60.33     20.84 o
  -8   7   4       32.33       43.55     12.71 o
  -7   7   4      320.01      416.03     84.00 o
  -6   7   4      212.83      331.57     90.07 o
  -5   7   4       18.09       21.87     15.79 o
  -4   7   4       21.71       16.95      6.04 o
  -3   7   4       33.39       62.79     37.03 o
  -2   7   4      116.35      137.37     33.05 o
  -1   7   4        1.66       -1.36      7.26 o
   0   7   4       54.69       72.81     28.01 o
   1   7   4       26.89       49.50     23.53 o
   2   7   4        8.92        0.74      2.62 o
   3   7   4      308.88      270.14     43.41 o
   4   7   4       12.69        7.48      7.58 o
   5   7   4       44.48       42.97      9.06 o
   6   7   4       12.24       10.89      4.23 o
   7   7   4       12.39        7.79      3.61 o
   8   7   4       10.57        8.89      6.35 o
  -6   8   4        0.40       -8.15     20.66 o
  -5   8   4       37.03       70.63     24.81 o
  -4   8   4       16.54       58.95     48.34 o
  -3   8   4        0.13       -0.48     16.39 o
  -2   8   4       35.85       47.38     27.76 o
  -1   8   4      192.86      202.36     60.88 o
   0   8   4        1.50       -7.12     10.15 o
   1   8   4        1.26        6.49      9.59 o
   2   8   4      116.74      150.34     35.38 o
   3   8   4       26.12       30.25     11.34 o
   4   8   4        6.43       -6.17      8.90 o
 -17   1   5       12.13        7.38      6.36 o
 -16   1   5        0.16        0.08      5.43 o
 -15   1   5        3.32        4.40      4.28 o
 -14   1   5       21.48       24.13      6.92 o
 -13   1   5       33.47       30.99      7.17 o
 -12   1   5     1115.19     1084.85     65.25 o
 -11   1   5       72.25       80.69      8.18 o
 -10   1   5       28.27        7.40      6.16 o
  -9   1   5       17.90       39.21      5.72 o
  -8   1   5       21.65       41.07      6.64 o
  -7   1   5        9.21        4.81      5.23 o
  -6   1   5        3.54       -0.45      2.18 o
  -5   1   5      200.64      210.31      8.73 o
  -4   1   5      815.39      754.99     19.43 o
  -3   1   5     4218.18     4063.63     81.18 o
  -2   1   5        6.53        7.63      2.68 o
  -1   1   5     4455.35     4235.92     86.39 o
   0   1   5       41.82       34.12      2.74 o
   1   1   5      838.19      813.85     20.20 o
   2   1   5     3018.22     2974.01     74.33 o
   3   1   5     7512.04     7529.44    130.76 o
   4   1   5     3326.46     3723.07     64.75 o
   5   1   5     1917.41     1982.13     35.81 o
   6   1   5     1207.47     1183.19     24.46 o
   7   1   5     2091.37     2209.85     73.87 o
   8   1   5      860.13      907.37     39.01 o
   9   1   5      703.97      760.27     30.26 o
  10   1   5        5.77        5.04      3.62 o
  11   1   5      111.80      120.86     10.93 o
  12   1   5       45.71       40.82      7.51 o
  13   1   5       95.89       81.38      9.04 o
  14   1   5       52.71       51.87      8.59 o
 -16   2   5        1.36        6.63      5.08 o
 -15   2   5       38.17       38.97      9.02 o
 -14   2   5       23.44       24.67      9.58 o
 -13   2   5       44.35       44.78     10.55 o
 -12   2   5        5.14       -0.10      6.83 o
 -11   2   5      466.36      500.07     29.70 o
 -10   2   5        0.85        1.17      4.13 o
  -9   2   5      289.34      286.85     18.72 o
  -8   2   5      226.16      143.44     12.65 o
  -7   2   5      842.04      784.94     21.69 o
  -6   2   5      154.20      130.59      5.92 o
  -5   2   5        6.69        8.93      1.61 o
  -4   2   5      211.26      200.46      7.74 o
  -3   2   5       90.11       79.78      4.00 o
  -2   2   5     1280.72     1241.35     30.99 o
  -1   2   5     2954.63     2917.35     86.99 o
   0   2   5     3529.77     3592.51    113.10 o
   1   2   5      373.13      427.67     16.02 o
   2   2   5    13609.95    14142.44    324.23 o
   3   2   5     1215.15     1252.86     29.72 o
   4   2   5        6.34        9.34      2.76 o
   5   2   5       22.44       25.44      3.86 o
   6   2   5        3.48        8.83      4.58 o
   7   2   5       26.95       24.30      3.86 o
   8   2   5      889.59      948.14     44.72 o
   9   2   5      320.34      261.99     17.29 o
  10   2   5        0.51        0.47      2.68 o
  11   2   5        0.46        1.74      3.97 o
  12   2   5        0.43        7.87      5.46 o
  13   2   5        1.18        2.68      3.35 o
  14   2   5        0.29        0.72      6.00 o
 -16   3   5       62.64       75.09     12.82 o
 -15   3   5       82.12       62.79     11.77 o
 -14   3   5       62.25       90.91     17.45 o
 -13   3   5      256.33      252.66     29.24 o
 -12   3   5      134.35      131.55     16.81 o
 -11   3   5      268.58      218.43     17.97 o
 -10   3   5        1.78       12.09     18.75 o
  -9   3   5      388.10      395.63     33.42 o
  -8   3   5       16.32       14.67      6.05 o
  -7   3   5      222.64      291.67     16.99 o
  -6   3   5     1428.79     1472.87     36.71 o
  -5   3   5      230.35      176.90      9.68 o
  -4   3   5     1650.07     1677.10     38.39 o
  -3   3   5      364.19      385.75     11.49 o
  -2   3   5     2234.97     2490.48     52.38 o
  -1   3   5      819.28      863.34     31.69 o
   0   3   5       13.42        2.63      2.04 o
   1   3   5     1427.66     1616.65     34.79 o
   2   3   5     6418.21     7299.81    140.73 o
   3   3   5      281.48      317.34     17.16 o
   4   3   5      134.73      122.12      6.46 o
   5   3   5      277.08      300.65     17.59 o
   6   3   5      632.32      658.87     34.07 o
   7   3   5      168.54      152.99     12.34 o
   8   3   5      339.60      306.98     20.17 o
   9   3   5       53.27       53.30      9.32 o
  10   3   5      149.16      125.73     10.51 o
  11   3   5        6.32        2.59      3.60 o
  12   3   5       43.60       43.65      7.21 o
  13   3   5       43.39       39.64      8.58 o
 -15   4   5        0.59       -1.60      7.73 o
 -14   4   5        1.63       16.33      7.91 o
 -13   4   5        9.65       23.66      6.82 o
 -12   4   5        5.27        4.89     10.51 o
 -11   4   5       12.91       31.54     10.41 o
 -10   4   5        4.02        0.27     15.23 o
  -9   4   5      288.13      269.62     21.35 o
  -8   4   5      106.73      104.37     12.09 o
  -7   4   5      420.26      500.90     28.65 o
  -6   4   5      146.74      160.92     12.43 o
  -5   4   5      153.27      142.50     10.38 o
  -4   4   5      177.18      142.56     11.40 o
  -3   4   5      118.05      116.64      9.62 o
  -2   4   5       64.35       46.45      9.16 o
  -1   4   5      168.71      167.75      9.39 o
   0   4   5      237.76      219.09     11.94 o
   1   4   5      787.92      989.26     44.08 o
   2   4   5     1484.83     1775.82     76.19 o
   3   4   5      363.29      393.04     23.44 o
   4   4   5       31.39       42.86      5.78 o
   5   4   5      528.17      531.96     29.06 o
   6   4   5      107.62       92.42      7.86 o
   7   4   5      380.70      373.42     21.39 o
   8   4   5        0.34       -2.36      2.57 o
   9   4   5       50.55       39.41      6.65 o
  10   4   5        9.71       11.26      4.32 o
  11   4   5       48.08       73.65     12.26 o
  12   4   5        0.63       -3.16      5.54 o
  13   4   5        4.36        8.37      6.20 o
 -14   5   5       58.96       54.72     29.62 o
 -13   5   5       16.51       24.50     26.01 o
 -12   5   5      201.77      241.67     39.39 o
 -11   5   5       74.51       56.57     20.63 o
 -10   5   5        4.15        6.22      9.96 o
  -9   5   5       76.43       73.30     20.44 o
  -8   5   5       26.16       20.03      7.79 o
  -7   5   5       55.29       53.97      8.60 o
  -6   5   5      234.33      290.99     26.76 o
  -5   5   5      433.59      483.34     43.81 o
  -4   5   5     1515.03     1884.02    146.14 o
  -3   5   5      148.85      159.29     20.43 o
  -2   5   5     1735.80     1838.01    218.30 o
  -1   5   5     1201.85     1176.11    120.21 o
   0   5   5      443.10      468.10     28.05 o
   1   5   5       65.82       62.91      6.49 o
   2   5   5       19.63       12.95      4.30 o
   3   5   5       86.13       81.84      8.48 o
   4   5   5      509.30      527.37     24.71 o
   5   5   5      424.59      431.13     22.65 o
   6   5   5       17.01       12.56      6.91 o
   7   5   5        5.38       -3.22      3.22 o
   8   5   5       12.32       15.23      7.75 o
   9   5   5        0.10        3.32      4.81 o
  10   5   5        6.15        8.39      3.44 o
  11   5   5       11.77       10.06      3.95 o
 -12   6   5        1.42        0.63     18.25 o
 -11   6   5       15.57       12.63     11.21 o
 -10   6   5        0.50        0.67      8.04 o
  -9   6   5       26.42       33.21      8.25 o
  -8   6   5        2.22       13.17      5.48 o
  -7   6   5        0.95        7.72      7.97 o
  -6   6   5       25.31       41.82     23.60 o
  -5   6   5        3.70        6.03      5.41 o
  -4   6   5       71.55       67.96     15.19 o
  -3   6   5       80.80       90.78     15.41 o
  -2   6   5       20.39       10.24      8.94 o
  -1   6   5        0.25        2.13     10.96 o
   0   6   5      156.36      190.87     24.30 o
   1   6   5      214.83      204.23     21.37 o
   2   6   5       18.40       15.29      7.13 o
   3   6   5      184.07      187.71     17.66 o
   4   6   5       96.73       71.39     13.17 o
   5   6   5       35.33       20.17      8.26 o
   6   6   5       53.31       50.76      7.98 o
   7   6   5       41.64       26.77      7.67 o
   8   6   5       48.90       28.68      9.30 o
   9   6   5       40.25       35.57     11.35 o
  10   6   5       37.49       46.06     13.96 o
 -10   7   5        0.06       -2.75     15.63 o
  -9   7   5        0.20        9.64     22.05 o
  -8   7   5       17.54       28.31     35.45 o
  -7   7   5       21.58       10.89      9.80 o
  -6   7   5        7.40       15.37      8.23 o
  -5   7   5        8.51       10.45      7.77 o
  -4   7   5      141.09      149.68     22.07 o
  -3   7   5       88.12       78.75     21.26 o
  -2   7   5      293.59      334.09     80.36 o
  -1   7   5       85.83       96.96     30.69 o
   0   7   5        0.78        3.36      6.22 o
   1   7   5      181.62      199.33     27.54 o
   2   7   5        3.55        5.18      6.20 o
   3   7   5       19.93        6.56      5.69 o
   4   7   5       39.00       50.25     10.25 o
   5   7   5        4.26        0.85      5.48 o
   6   7   5       54.43       65.66     11.67 o
   7   7   5       41.88       53.98     10.08 o
  -6   8   5       69.50       -8.83     19.81 o
  -5   8   5       21.02       19.87     19.01 o
  -4   8   5        0.19      -17.64     17.64 o
  -3   8   5       55.21       80.91     18.56 o
  -2   8   5       50.33       45.50     19.92 o
  -1   8   5       47.09       69.20     22.39 o
   0   8   5       18.88       14.28      7.71 o
   1   8   5       95.88      118.25     47.59 o
   2   8   5       40.26       59.15     14.33 o
   3   8   5       12.51       14.27      8.07 o
   4   8   5        1.15        3.44     14.87 o
 -17   0   6       89.19       84.10     23.08 o
 -16   0   6      123.09      119.13     25.89 o
 -15   0   6        3.07        5.52     10.56 o
 -14   0   6      302.27      262.34     29.25 o
 -13   0   6       24.05        3.04     11.45 o
 -12   0   6       13.04        4.82      3.96 o
 -11   0   6       17.78        8.48      5.47 o
 -10   0   6      419.05      418.98     35.79 o
  -9   0   6      553.57      521.64     29.56 o
  -8   0   6     2765.67     2616.13     90.48 o
  -7   0   6     7706.97     7560.88    224.98 o
  -6   0   6      154.49      121.69     15.36 o
  -5   0   6     1087.85     1047.66     36.84 o
  -4   0   6     4343.59     4314.56    110.63 o
  -3   0   6    11559.97    10804.09    356.72 o
  -2   0   6     5001.03     4716.70    163.05 o
  -1   0   6     1253.52     1167.88     37.56 o
   0   0   6     9803.59     9505.14    287.02 o
   1   0   6       11.88        8.56      3.77 o
   2   0   6      350.21      338.64     17.53 o
   3   0   6      957.00      954.10     39.49 o
   4   0   6      497.28      552.70     22.25 o
   5   0   6       31.85       55.76      8.83 o
   6   0   6      920.24      877.80     32.58 o
   7   0   6      146.77      137.67     10.64 o
   8   0   6      177.56      179.47     18.65 o
   9   0   6      351.71      345.46     24.45 o
  10   0   6       88.20       67.01     14.20 o
  11   0   6      597.73      640.67     53.93 o
  12   0   6      257.37      216.51     23.40 o
  13   0   6        3.69        5.21      6.55 o
  14   0   6       10.04       19.00     12.47 o
 -17   1   6        6.73       12.06     10.59 o
 -16   1   6        4.67        7.23      7.83 o
 -15   1   6        0.01        2.38     10.02 o
 -14   1   6       19.54       17.11      5.46 o
 -13   1   6       38.16       39.31      7.89 o
 -12   1   6      135.89      146.17     15.16 o
 -11   1   6       84.91       93.72      9.30 o
 -10   1   6      379.86      341.38     19.40 o
  -9   1   6       43.35       33.14     10.85 o
  -8   1   6      654.72      679.53     18.52 o
  -7   1   6      410.23      408.68     13.48 o
  -6   1   6      647.27      613.09     16.94 o
  -5   1   6       72.46       73.58      3.52 o
  -4   1   6        5.45        5.70      3.18 o
  -3   1   6      771.55      736.98     17.12 o
  -2   1   6     8349.26     8233.81    169.05 o
  -1   1   6     1232.49     1173.75     29.86 o
   0   1   6      284.96      284.26      9.26 o
   1   1   6      999.33     1019.57     25.79 o
   2   1   6       99.94       72.40      3.91 o
   3   1   6     1788.88     1856.63     36.27 o
   4   1   6      802.10      889.82     24.43 o
   5   1   6       82.29       72.50      4.59 o
   6   1   6        1.53        4.20      4.77 o
   7   1   6       79.27       85.99      6.49 o
   8   1   6       31.98       28.52      6.39 o
   9   1   6       34.12       40.83      4.13 o
  10   1   6      158.31      145.67     13.02 o
  11   1   6       83.93      104.04      9.79 o
  12   1   6       11.89       18.63      5.17 o
  13   1   6        9.64       10.46      5.43 o
  14   1   6        5.90        9.09      6.19 o
 -17   2   6       43.78       33.92     23.76 o
 -16   2   6       18.53       16.60      6.62 o
 -15   2   6       15.37       22.54     11.75 o
 -14   2   6      160.82      136.42     16.99 o
 -13   2   6       34.05       18.41      6.00 o
 -12   2   6       74.72       44.25     10.72 o
 -11   2   6        0.68        0.49      6.36 o
 -10   2   6      754.01      770.36     48.12 o
  -9   2   6       64.99       73.13      7.78 o
  -8   2   6      311.80      252.25     17.93 o
  -7   2   6     1972.45     1924.88     46.43 o
  -6   2   6      619.57      583.38     16.96 o
  -5   2   6     2829.46     2826.64     56.46 o
  -4   2   6      187.32      182.42      7.03 o
  -3   2   6        0.74        2.55      2.69 o
  -2   2   6     4270.24     4318.04     93.56 o
  -1   2   6      104.24       89.29      4.06 o
   0   2   6      852.56      931.99     23.41 o
   1   2   6     2326.11     2426.93     47.31 o
   2   2   6      315.61      305.86     12.15 o
   3   2   6      284.21      243.50      9.90 o
   4   2   6      181.81      154.12      8.29 o
   5   2   6      128.19      125.14      6.61 o
   6   2   6      140.93      134.25      7.79 o
   7   2   6        0.11        1.03      4.65 o
   8   2   6      326.93      316.75     18.93 o
   9   2   6      101.10       83.73      8.25 o
  10   2   6       62.96       54.63      8.80 o
  11   2   6        0.01       -0.50      3.31 o
  12   2   6        4.38        3.17      6.74 o
  13   2   6       22.75       35.71      6.96 o
  14   2   6       24.20       26.02      6.08 o
 -16   3   6        0.70        6.95      8.18 o
 -15   3   6        1.18        5.47      8.33 o
 -14   3   6       57.50       36.39     12.42 o
 -13   3   6      204.04      141.60     19.57 o
 -12   3   6      246.95      210.42     24.46 o
 -11   3   6        2.21        0.60     11.58 o
 -10   3   6      378.18      340.35     34.64 o
  -9   3   6      196.73      207.61     26.19 o
  -8   3   6      388.00      419.92     24.38 o
  -7   3   6      113.77      115.51      8.24 o
  -6   3   6       67.07       70.23      4.30 o
  -5   3   6     2064.17     2075.76     46.36 o
  -4   3   6      239.39      224.92      8.06 o
  -3   3   6       84.99       80.08      6.74 o
  -2   3   6     2593.16     2709.78     55.32 o
  -1   3   6      407.87      358.90     12.25 o
   0   3   6       68.43       72.85      7.28 o
   1   3   6     1698.91     1893.26     41.04 o
   2   3   6      181.60      174.72      9.42 o
   3   3   6       39.91       37.66      6.32 o
   4   3   6      298.98      267.49     17.22 o
   5   3   6        9.78       11.00      4.35 o
   6   3   6        2.36        1.38      3.48 o
   7   3   6     1582.37     1745.79     82.72 o
   8   3   6      450.73      496.33     27.68 o
   9   3   6       48.62       41.25      8.48 o
  10   3   6       33.50       25.54      6.70 o
  11   3   6       78.51       99.83     10.38 o
  12   3   6        7.74       20.70      5.48 o
  13   3   6       26.59       35.41      8.66 o
 -15   4   6       14.04        4.77     13.76 o
 -14   4   6       33.39       23.83     15.29 o
 -13   4   6        2.82       -3.14      9.35 o
 -12   4   6       14.71       25.59     10.89 o
 -11   4   6        0.17       24.00      9.37 o
 -10   4   6      344.90      339.83     35.51 o
  -9   4   6       20.34       14.52      9.37 o
  -8   4   6        0.14        1.75      2.22 o
  -7   4   6        1.18        3.21      2.96 o
  -6   4   6       33.69       38.71      4.41 o
  -5   4   6        5.10        9.08      2.07 o
  -4   4   6      109.90      113.00     10.28 o
  -3   4   6      462.55      472.43     23.74 o
  -2   4   6      930.34      993.16     43.54 o
  -1   4   6       64.73       92.15      8.11 o
   0   4   6      473.98      582.64     24.50 o
   1   4   6     3335.31     3994.14    165.99 o
   2   4   6      183.83      150.58      9.36 o
   3   4   6      459.37      422.61     22.12 o
   4   4   6     1252.25     1294.41     66.93 o
   5   4   6     1035.92     1044.46     56.02 o
   6   4   6      557.78      563.14     31.01 o
   7   4   6       52.91       31.44      8.29 o
   8   4   6        2.02        5.30      4.21 o
   9   4   6       11.30        6.27      4.92 o
  10   4   6       39.01       23.18      8.00 o
  11   4   6       36.88       27.67      7.61 o
  12   4   6       82.41       85.28     10.75 o
 -14   5   6       31.31       20.32     10.89 o
 -13   5   6        7.48       21.70     10.11 o
 -12   5   6        7.19       -1.17     10.68 o
 -11   5   6        0.93        6.80      8.03 o
 -10   5   6        1.21        7.13      3.99 o
  -9   5   6       39.12       26.60     10.19 o
  -8   5   6       55.16       52.80      7.75 o
  -7   5   6        0.70       -1.09      2.96 o
  -6   5   6       30.00       26.75     11.59 o
  -5   5   6       21.69       19.80      4.48 o
  -4   5   6      673.22      648.51     79.39 o
  -3   5   6      164.30      130.07     12.93 o
  -2   5   6        0.11        1.15      2.38 o
  -1   5   6       12.36        7.60      6.03 o
   0   5   6      114.15      111.44     10.38 o
   1   5   6       13.29        9.94      3.82 o
   2   5   6      355.62      404.98     23.36 o
   3   5   6      169.32      141.54     10.48 o
   4   5   6      720.59      779.49     41.93 o
   5   5   6       30.93       18.23      4.13 o
   6   5   6       27.36       20.14      4.50 o
   7   5   6       88.30      120.75     15.20 o
   8   5   6      108.80      125.32     13.02 o
   9   5   6       12.71        6.74      3.95 o
  10   5   6       11.50       11.83      6.06 o
  11   5   6        0.85       -3.12      6.23 o
 -12   6   6        2.38       10.84     20.65 o
 -11   6   6        2.23        4.28     21.43 o
 -10   6   6        0.36        2.66     10.51 o
  -9   6   6       82.61       61.76     11.34 o
  -8   6   6       79.58       65.53     15.59 o
  -7   6   6       21.55       36.28      9.29 o
  -6   6   6       59.42       62.35     15.75 o
  -5   6   6      112.87      133.91     19.21 o
  -4   6   6       49.95       43.60      9.36 o
  -3   6   6      151.18      173.07     18.57 o
  -2   6   6      364.93      432.05     43.33 o
  -1   6   6       12.38        9.04      2.84 o
   0   6   6      131.03      176.63     22.08 o
   1   6   6      641.58      692.87     64.90 o
   2   6   6       79.99       70.19     19.42 o
   3   6   6      306.02      344.98     30.66 o
   4   6   6      272.44      284.60     24.80 o
   5   6   6       63.59       35.12     10.25 o
   6   6   6       39.58       15.24      6.32 o
   7   6   6        3.83        3.52      5.21 o
   8   6   6        3.27        0.46      4.59 o
   9   6   6        0.10        4.29      5.86 o
 -10   7   6       49.03       52.79     21.96 o
  -9   7   6        0.58       16.82     10.20 o
  -8   7   6       39.46       14.37     16.34 o
  -7   7   6        7.24       19.10      8.17 o
  -6   7   6       18.06        9.86      5.16 o
  -5   7   6        0.71       -0.59      2.91 o
  -4   7   6       25.58       24.19     12.39 o
  -3   7   6       13.59       36.50     13.16 o
  -2   7   6      204.13      188.79     81.54 o
  -1   7   6       65.05       93.64     21.43 o
   0   7   6      238.10      323.81     55.85 o
   1   7   6        0.66        4.77      6.99 o
   2   7   6       24.92        8.66      5.55 o
   3   7   6        5.98        3.64      5.18 o
   4   7   6       48.65       54.90      9.54 o
   5   7   6       48.71       47.75     12.52 o
   6   7   6        0.07        3.49      5.82 o
   7   7   6       15.65       20.09      8.53 o
  -6   8   6       24.99        8.46     13.71 o
  -5   8   6       23.62       10.82     13.56 o
  -4   8   6       12.15       43.17     15.36 o
  -3   8   6       31.04       24.33     13.16 o
  -2   8   6      127.18      163.99     30.92 o
  -1   8   6        3.66        4.69     12.30 o
   0   8   6        1.34        8.10     20.21 o
   1   8   6       25.03       11.14      7.33 o
   2   8   6        9.72        6.59      7.70 o
   3   8   6        1.25       -2.57      6.88 o
 -17   1   7       53.17       51.12     12.11 o
 -16   1   7        9.26        9.90      5.97 o
 -15   1   7        0.33        0.13      3.05 o
 -14   1   7        2.48       -2.45      6.28 o
 -13   1   7      699.77      674.40     48.45 o
 -12   1   7      175.87      142.54     15.44 o
 -11   1   7       35.31       23.13      8.66 o
 -10   1   7      157.73      148.44     13.83 o
  -9   1   7      232.80      239.70     14.16 o
  -8   1   7       48.79       56.47      7.52 o
  -7   1   7      440.98      491.56     14.54 o
  -6   1   7        6.50        3.49      1.89 o
  -5   1   7     1040.77     1059.75     42.96 o
  -4   1   7       93.42       61.89      3.82 o
  -3   1   7     8459.85     8585.12    166.54 o
  -2   1   7     4379.80     4463.93     81.52 o
  -1   1   7     2846.47     2541.32     56.96 o
   0   1   7     3046.01     3056.44     61.23 o
   1   1   7      758.19      732.88     17.29 o
   2   1   7     1919.75     1896.32     34.89 o
   3   1   7      113.51      115.39      5.18 o
   4   1   7      441.06      503.83     14.10 o
   5   1   7      490.64      577.40     15.51 o
   6   1   7      150.44      146.49      8.26 o
   7   1   7        2.52        2.49      3.89 o
   8   1   7      929.15      978.48     40.13 o
   9   1   7      790.23      842.40     38.00 o
  10   1   7      113.44      143.42     10.54 o
  11   1   7        7.12       17.71      6.09 o
  12   1   7      179.77      201.35     16.00 o
  13   1   7      139.01      157.25     15.78 o
  14   1   7       19.49       20.50      5.42 o
 -17   2   7       22.33       26.30     14.23 o
 -16   2   7       93.69       96.62     14.14 o
 -15   2   7      107.49      138.92     19.72 o
 -14   2   7       60.81       42.36     12.78 o
 -13   2   7       45.19       30.39      8.21 o
 -12   2   7      868.64      854.18     64.20 o
 -11   2   7      168.45      186.43     20.36 o
 -10   2   7       11.42        6.38      6.97 o
  -9   2   7      205.32      189.46     15.26 o
  -8   2   7     1018.02     1020.77     45.61 o
  -7   2   7      425.42      393.06     19.89 o
  -6   2   7     1402.07     1413.11     30.48 o
  -5   2   7     1564.96     1627.07     34.00 o
  -4   2   7     1022.60     1089.01     30.03 o
  -3   2   7        1.54        4.92      2.41 o
  -2   2   7      265.45      274.09      8.91 o
  -1   2   7     1261.41     1365.22     26.78 o
   0   2   7      135.77      117.22      4.49 o
   1   2   7       19.83       40.42      3.76 o
   2   2   7      159.81      186.41      7.86 o
   3   2   7     1012.65     1043.71     26.22 o
   4   2   7      901.90      926.29     21.07 o
   5   2   7      746.36      685.79     25.53 o
   6   2   7       91.32       82.68      6.35 o
   7   2   7        4.74        5.77      5.53 o
   8   2   7      571.27      532.97     23.79 o
   9   2   7       13.35       11.32      3.66 o
  10   2   7       51.46       47.30      8.04 o
  11   2   7       30.38       21.25      5.05 o
  12   2   7       33.07       37.26      7.93 o
  13   2   7       54.58       61.76      9.81 o
 -16   3   7        8.19        4.01     11.30 o
 -15   3   7        4.07       18.45     15.95 o
 -14   3   7      102.12      105.01     17.87 o
 -13   3   7       27.70       23.17     11.48 o
 -12   3   7        5.24       -1.72      9.74 o
 -11   3   7      533.16      539.82     48.17 o
 -10   3   7      349.20      343.23     24.13 o
  -9   3   7       85.48       68.56      8.00 o
  -8   3   7      500.71      546.89     28.10 o
  -7   3   7      193.92      229.43     14.08 o
  -6   3   7     1239.60     1304.67     48.06 o
  -5   3   7      680.85      580.38     15.10 o
  -4   3   7      198.03      211.27     10.77 o
  -3   3   7     1753.86     2028.90     51.30 o
  -2   3   7        9.51       26.96      3.47 o
  -1   3   7      715.94      774.20     22.35 o
   0   3   7      510.21      560.80     19.00 o
   1   3   7        7.83       -2.12      3.47 o
   2   3   7      138.01      143.82      8.02 o
   3   3   7      116.57      128.72      8.98 o
   4   3   7      227.37      218.96     14.65 o
   5   3   7        0.20       -2.52      3.74 o
   6   3   7       28.47       19.54      4.63 o
   7   3   7       60.60       65.82      6.69 o
   8   3   7       72.91       58.74      8.60 o
   9   3   7       12.75       18.64      6.21 o
  10   3   7        6.90        4.45      8.33 o
  11   3   7       29.59       17.00      9.10 o
  12   3   7      205.31      166.21     33.69 o
  13   3   7       59.18       61.77     10.59 o
 -15   4   7       11.51       13.64      8.92 o
 -14   4   7        7.30       16.26      9.41 o
 -13   4   7        4.18       16.60      8.52 o
 -12   4   7       77.17       39.42     48.38 o
 -11   4   7       19.06       18.96     16.80 o
 -10   4   7       11.94        3.10      4.77 o
  -9   4   7       99.50       75.21      9.37 o
  -8   4   7       54.18       54.07      4.44 o
  -7   4   7       35.64       46.96      5.07 o
  -6   4   7      108.33       93.18      7.52 o
  -5   4   7      636.18      698.30     35.91 o
  -4   4   7      143.53      155.00     10.08 o
  -3   4   7       63.48       60.50      7.22 o
  -2   4   7      804.10      805.49     35.57 o
  -1   4   7       72.64       74.10      7.55 o
   0   4   7       20.28       14.01      4.30 o
   1   4   7        0.01        6.53      5.02 o
   2   4   7      195.44      184.77     14.33 o
   3   4   7      144.58      148.84     12.38 o
   4   4   7        9.97       11.13      6.22 o
   5   4   7        0.83        8.38      5.82 o
   6   4   7      127.74      142.87     13.57 o
   7   4   7        6.83        8.73      4.00 o
   8   4   7       13.54       15.45      8.48 o
   9   4   7       47.80       63.63     10.75 o
  10   4   7        0.02       19.78     13.09 o
  11   4   7       30.51       17.92      7.40 o
  12   4   7        0.37       10.54      5.40 o
 -14   5   7       35.29       61.60     13.18 o
 -13   5   7        0.86        7.26      7.32 o
 -12   5   7       90.30       67.10     40.56 o
 -11   5   7      449.75      497.48     78.62 o
 -10   5   7      222.09      247.45     21.95 o
  -9   5   7       67.82       39.15     18.34 o
  -8   5   7      781.79      884.26     57.69 o
  -7   5   7      653.52      732.17     37.20 o
  -6   5   7      716.84      831.07     66.00 o
  -5   5   7      234.01      261.93     22.73 o
  -4   5   7       82.43       73.73      9.32 o
  -3   5   7       39.08       43.79      4.71 o
  -2   5   7      396.14      389.83     23.92 o
  -1   5   7      132.72      144.91     13.44 o
   0   5   7        1.13        3.52      2.37 o
   1   5   7        0.04        3.07      3.52 o
   2   5   7      939.38     1056.63     53.38 o
   3   5   7      301.92      278.45     17.38 o
   4   5   7       18.31       11.21      3.31 o
   5   5   7        0.24       -0.01      2.82 o
   6   5   7       79.95       69.77     10.64 o
   7   5   7       70.12       67.84     10.18 o
   8   5   7       64.39       36.27     11.87 o
   9   5   7       34.76       26.11     11.43 o
  10   5   7       24.11       25.14      7.26 o
  11   5   7        1.23       -5.80      6.10 o
 -12   6   7       37.81       55.21     22.06 o
 -11   6   7        0.00       -1.02      7.80 o
 -10   6   7        1.66        3.05      4.75 o
  -9   6   7      136.99      113.24     25.08 o
  -8   6   7        6.70       13.52      4.87 o
  -7   6   7       25.24       30.89      8.52 o
  -6   6   7      114.41      123.88     12.71 o
  -5   6   7       32.01       27.65      8.53 o
  -4   6   7        5.05       12.88      8.47 o
  -3   6   7        4.30        4.30      7.15 o
  -2   6   7        0.21       -1.58      1.58 o
  -1   6   7        1.19       -0.21      2.52 o
   0   6   7        0.01        0.34      3.57 o
   1   6   7       10.33        9.11      4.62 o
   2   6   7      149.94      154.34     15.71 o
   3   6   7      177.06       -0.72      5.12 o
   4   6   7      107.98      102.45     12.91 o
   5   6   7        1.90        3.11      3.66 o
   6   6   7      126.62      108.61     18.69 o
   7   6   7       91.37       92.27     10.99 o
   8   6   7       58.71       20.73     12.72 o
   9   6   7        1.58        4.29      6.30 o
 -10   7   7        0.41      -10.72     13.20 o
  -9   7   7       68.89       66.33     16.33 o
  -8   7   7      167.99      190.09     24.79 o
  -7   7   7       87.85      120.06     20.60 o
  -6   7   7       32.12       43.66     11.16 o
  -5   7   7       72.64       64.14     14.33 o
  -4   7   7       48.68       24.94     11.57 o
  -3   7   7        8.14        5.48      7.12 o
  -2   7   7       17.03        6.56      4.12 o
  -1   7   7        3.74       10.23     10.33 o
   0   7   7       42.57       14.82      4.38 o
   1   7   7        4.34       -1.59      4.43 o
   2   7   7       11.78        7.20      5.19 o
   3   7   7       97.76       72.19     10.82 o
   4   7   7        0.83       -4.11      6.32 o
   5   7   7        2.31        7.72      6.87 o
   6   7   7       18.06       24.13      7.49 o
  -5   8   7       78.78      104.29     25.07 o
  -4   8   7       39.33       63.25     20.98 o
  -3   8   7       13.33       15.16      9.36 o
  -2   8   7        0.16       -5.06     11.33 o
  -1   8   7        2.00       16.92     20.69 o
   0   8   7       12.93        9.28      8.24 o
   1   8   7       16.91       18.91     15.66 o
   2   8   7      109.40       92.65     65.15 o
 -17   0   8       50.80       45.71     20.61 o
 -16   0   8       16.09        7.26      8.63 o
 -15   0   8      271.08      251.27     35.96 o
 -14   0   8     1022.36     1011.03    108.87 o
 -13   0   8      794.71      848.07     80.72 o
 -12   0   8       70.73       62.18     14.81 o
 -11   0   8     1662.76     1848.81    131.17 o
 -10   0   8     1473.61     1629.07     98.61 o
  -9   0   8      441.58      323.29     50.11 o
  -8   0   8      354.41      285.59     21.45 o
  -7   0   8      111.47       94.85     11.22 o
  -6   0   8      161.29      131.65      6.75 o
  -5   0   8     1109.55     1298.01     32.92 o
  -4   0   8      385.41      346.49     16.49 o
  -3   0   8      177.83      223.68     10.49 o
  -2   0   8     4508.37     4938.44    123.63 o
  -1   0   8      365.79      293.25     16.07 o
   0   0   8       10.59        6.50      5.93 o
   1   0   8      336.55      324.39     17.08 o
   2   0   8     1045.12     1189.74     35.45 o
   3   0   8       23.27       17.05      5.11 o
   4   0   8      370.89      376.62     24.87 o
   5   0   8        6.13        7.43      7.81 o
   6   0   8       61.07       83.37     11.01 o
   7   0   8      372.45      407.44     27.45 o
   8   0   8      153.87      167.92     15.99 o
   9   0   8        4.43        4.51      4.97 o
  10   0   8        1.36       14.14      8.00 o
  11   0   8       22.63       14.84      8.41 o
  12   0   8      385.48      429.20     51.66 o
  13   0   8       75.59       59.19     16.41 o
 -17   1   8        1.16       12.27     12.23 o
 -16   1   8       13.85       10.80      7.04 o
 -15   1   8      188.91      168.58     19.14 o
 -14   1   8       15.06       20.93     12.06 o
 -13   1   8      108.60       36.52     22.80 o
 -12   1   8      515.89      496.91     31.19 o
 -11   1   8      345.50      329.08     19.17 o
 -10   1   8        2.38       -0.38      4.40 o
  -9   1   8       83.27       83.56      8.04 o
  -8   1   8      111.19      102.86      6.30 o
  -7   1   8       33.33       37.60      5.85 o
  -6   1   8      439.85      428.80     12.23 o
  -5   1   8      490.32      493.92     15.92 o
  -4   1   8     2949.41     3339.58     59.81 o
  -3   1   8      386.13      382.70     12.17 o
  -2   1   8      201.17      221.15      8.15 o
  -1   1   8      119.45       86.13      5.05 o
   0   1   8     2089.08     2152.46     48.73 o
   1   1   8      435.20      447.89     12.35 o
   2   1   8        9.86        8.03      3.56 o
   3   1   8      165.41      126.45      5.49 o
   4   1   8     1181.57     1223.69     27.69 o
   5   1   8      166.42      161.23      9.04 o
   6   1   8      538.10      559.62     25.70 o
   7   1   8       55.43       53.24      4.92 o
   8   1   8       49.89       52.80      4.88 o
   9   1   8        5.37        6.12      4.10 o
  10   1   8       58.80       61.04      7.25 o
  11   1   8      105.85      118.71     10.45 o
  12   1   8       81.01      104.43     11.16 o
  13   1   8        7.41        5.05      6.88 o
 -17   2   8       16.90       31.91      9.07 o
 -16   2   8       37.75       29.56      8.92 o
 -15   2   8      265.07      298.31     35.77 o
 -14   2   8        5.05       -0.60      5.50 o
 -13   2   8       36.23       42.81     10.33 o
 -12   2   8      473.52      445.73     34.70 o
 -11   2   8     1491.93     1602.49    105.39 o
 -10   2   8        3.41       12.74      4.71 o
  -9   2   8       77.49       69.71      6.74 o
  -8   2   8     1686.09     1753.13     82.64 o
  -7   2   8     1341.26     1418.20     35.35 o
  -6   2   8      857.63      883.00     21.60 o
  -5   2   8      424.95      470.86     13.55 o
  -4   2   8     1940.59     2058.89     37.17 o
  -3   2   8      269.95      266.54      8.19 o
  -2   2   8      280.91      314.61     10.20 o
  -1   2   8      470.65      594.43     15.17 o
   0   2   8      567.42      659.84     16.36 o
   1   2   8     1052.66     1190.91     27.33 o
   2   2   8      638.49      608.43     17.07 o
   3   2   8       78.88       79.56      4.89 o
   4   2   8       47.86       35.00      5.47 o
   5   2   8       19.53       21.13      5.13 o
   6   2   8        3.62        8.13      3.77 o
   7   2   8       58.48       62.55      6.15 o
   8   2   8      209.08      189.84     11.12 o
   9   2   8       19.98       14.24      5.76 o
  10   2   8      120.31      145.04     15.05 o
  11   2   8      132.29      143.98     13.33 o
  12   2   8      173.89      179.10     18.80 o
  13   2   8        4.70        0.59      5.24 o
 -16   3   8       28.42       28.61     10.25 o
 -15   3   8        5.45       11.06     10.67 o
 -14   3   8        0.01        3.37      8.65 o
 -13   3   8        8.43       -7.00      8.11 o
 -12   3   8      170.39      175.76     17.70 o
 -11   3   8       12.48       16.03      8.54 o
 -10   3   8      333.42      406.61     27.99 o
  -9   3   8       48.51       55.72      6.01 o
  -8   3   8       89.47       83.24      7.30 o
  -7   3   8      947.90     1077.47     44.60 o
  -6   3   8      412.88      449.96     24.43 o
  -5   3   8       69.59       80.44      4.68 o
  -4   3   8       41.85       55.00      4.95 o
  -3   3   8      285.21      297.16     15.82 o
  -2   3   8       64.20       84.96      4.87 o
  -1   3   8      165.62      140.56      7.49 o
   0   3   8       56.24       32.03      4.20 o
   1   3   8      152.58      135.21      7.62 o
   2   3   8     1338.73     1525.62     65.43 o
   3   3   8     1143.89     1281.06     56.25 o
   4   3   8      926.62     1003.71     55.19 o
   5   3   8       23.79       29.16      5.68 o
   6   3   8      500.12      546.05     27.07 o
   7   3   8      167.63      169.45     11.38 o
   8   3   8      180.17      194.18     14.85 o
   9   3   8       24.12       28.50      7.16 o
  10   3   8       49.13       64.31     10.97 o
  11   3   8       60.54       53.52      8.78 o
  12   3   8       40.25       66.48      9.38 o
 -15   4   8       36.36       27.48     12.01 o
 -14   4   8        2.98        6.38     11.08 o
 -13   4   8        8.18        9.17     13.68 o
 -12   4   8       31.44       29.43      7.87 o
 -11   4   8       86.98       93.86      9.55 o
 -10   4   8      150.58      127.08     13.58 o
  -9   4   8       82.20       87.25      9.89 o
  -8   4   8      222.64      209.40     15.27 o
  -7   4   8      687.10      725.14     35.60 o
  -6   4   8      331.38      369.14     20.01 o
  -5   4   8      815.62      926.45     47.34 o
  -4   4   8      980.11     1080.87     54.06 o
  -3   4   8      467.46      485.41     24.58 o
  -2   4   8       69.04       50.03      6.08 o
  -1   4   8      870.46     1069.38     51.57 o
   0   4   8      327.61      374.95     21.10 o
   1   4   8        1.26        9.56      4.55 o
   2   4   8      760.45      863.57     48.41 o
   3   4   8        0.10       -2.89      5.00 o
   4   4   8      951.60      943.24     47.53 o
   5   4   8      189.50      183.41     11.84 o
   6   4   8      265.82      265.19     19.51 o
   7   4   8      129.39      140.55     11.44 o
   8   4   8      124.31      129.05     15.58 o
   9   4   8       69.67       62.85     13.24 o
  10   4   8      311.06      358.53     37.16 o
  11   4   8       83.60       84.04     10.29 o
 -14   5   8        4.88       -2.71     10.67 o
 -13   5   8        0.33        6.57     10.61 o
 -12   5   8        2.81        2.97      9.25 o
 -11   5   8       29.18       29.35      8.62 o
 -10   5   8      110.97      121.08     15.85 o
  -9   5   8       11.40        4.39      2.46 o
  -8   5   8      164.43      171.42     13.22 o
  -7   5   8       45.15       39.42      7.75 o
  -6   5   8       55.85       58.48      7.99 o
  -5   5   8      323.08      346.96     21.65 o
  -4   5   8      129.68      103.13      9.40 o
  -3   5   8       65.00       70.37      8.08 o
  -2   5   8       18.89       18.63      4.07 o
  -1   5   8      409.85      460.61     23.51 o
   0   5   8        6.53        7.63      2.40 o
   1   5   8       29.79       26.08      4.51 o
   2   5   8        7.16        8.95      3.33 o
   3   5   8       36.28       30.38      6.65 o
   4   5   8        0.77        1.93      5.86 o
   5   5   8       35.80       29.02      7.24 o
   6   5   8        9.87       12.31      6.77 o
   7   5   8        7.31        9.35      4.79 o
   8   5   8       10.89       11.66      5.39 o
   9   5   8        1.65        2.84      5.14 o
  10   5   8       22.26       13.62      5.80 o
 -12   6   8        0.28        4.61     25.09 o
 -11   6   8        2.98        9.10      8.17 o
 -10   6   8        3.14        1.23      3.84 o
  -9   6   8      262.38      242.52     34.41 o
  -8   6   8       32.76       24.75      6.70 o
  -7   6   8       11.61        7.18      2.95 o
  -6   6   8      157.60      178.32     17.11 o
  -5   6   8      135.27      144.00     15.04 o
  -4   6   8        0.05        0.44      1.64 o
  -3   6   8       53.14       47.95      9.99 o
  -2   6   8      224.67      231.42     23.23 o
  -1   6   8      441.02      441.98     45.04 o
   0   6   8      121.09      127.74     14.23 o
   1   6   8        9.25        7.52      2.54 o
   2   6   8        5.40        1.50      3.39 o
   4   6   8      435.54      399.78     39.88 o
   5   6   8      143.84      170.08     16.38 o
   6   6   8      127.34      128.95     13.91 o
   7   6   8      187.83      177.13     28.38 o
   8   6   8      151.61       46.09     61.21 o
  -9   7   8        0.90       -3.77      9.87 o
  -8   7   8       94.83       90.94     28.90 o
  -7   7   8       48.55       68.66     10.54 o
  -6   7   8       55.83       83.33     17.31 o
  -5   7   8       40.71       25.23     13.42 o
  -4   7   8       28.24       33.43      9.59 o
  -3   7   8       26.66       36.42     10.71 o
  -2   7   8        9.10       17.21      9.84 o
  -1   7   8       15.63        5.13      5.93 o
   0   7   8       73.95       44.85     13.97 o
   1   7   8        4.58        3.45      2.25 o
   2   7   8        1.34        1.49      4.97 o
   3   7   8       11.20        7.16      4.47 o
   4   7   8      121.93      111.97     19.05 o
   5   7   8        3.38       10.13     12.24 o
   6   7   8        3.85       -7.00      7.00 o
  -5   8   8        9.18       21.51     13.34 o
  -4   8   8        1.95       -1.43     19.01 o
  -3   8   8        1.79       13.47      9.85 o
  -2   8   8       32.73       47.49     17.09 o
  -1   8   8        1.65       -8.82     10.51 o
   0   8   8        5.37        1.91      7.88 o
   1   8   8        0.08        2.48      9.35 o
 -17   1   9        0.05       -5.42      7.74 o
 -16   1   9        0.67        0.57     10.00 o
 -15   1   9        0.10        2.21      8.18 o
 -14   1   9       24.55       19.90     10.26 o
 -13   1   9       10.01       12.91     11.19 o
 -12   1   9       18.56       24.14      7.51 o
 -11   1   9       44.25       50.02      5.19 o
 -10   1   9      359.04      294.29     18.88 o
  -9   1   9      880.82      892.48     33.99 o
  -8   1   9     1654.51     1805.00     64.23 o
  -7   1   9       26.98       10.33      3.47 o
  -6   1   9     3785.93     3789.08     70.63 o
  -5   1   9     2299.99     2304.43     45.56 o
  -4   1   9      289.08      353.20      9.99 o
  -3   1   9       15.03       14.75      1.93 o
  -2   1   9       43.02       47.61      3.85 o
  -1   1   9       16.63       29.07      3.40 o
   0   1   9     4078.02     4363.90     77.69 o
   1   1   9       10.96        6.88      4.74 o
   2   1   9      237.88      188.45      8.24 o
   3   1   9     3215.56     3353.61     75.56 o
   4   1   9     2722.40     2729.89     98.05 o
   5   1   9      333.21      313.67     22.11 o
   6   1   9     1836.29     1873.78     84.02 o
   7   1   9      763.84      727.85     29.41 o
   8   1   9      605.04      641.48     30.06 o
   9   1   9       41.75       33.72      6.56 o
  10   1   9       10.83        9.34      5.02 o
  11   1   9       72.99       79.20      9.13 o
  12   1   9        0.11       -1.82      4.72 o
  13   1   9       21.86       34.09      7.17 o
 -17   2   9       13.61       15.00      7.95 o
 -16   2   9       14.54       15.67     10.18 o
 -15   2   9       10.79       16.58      6.84 o
 -14   2   9        0.13        1.58      8.96 o
 -13   2   9       24.10       13.18      5.85 o
 -12   2   9       47.58       40.42      8.17 o
 -11   2   9     1458.31     1516.31     84.42 o
 -10   2   9      291.15      327.58     19.40 o
  -9   2   9      245.56      277.54     19.59 o
  -8   2   9        7.14       12.97      4.99 o
  -7   2   9      524.46      540.51     23.15 o
  -6   2   9      641.08      627.29     21.18 o
  -5   2   9     1260.33     1381.14     30.74 o
  -4   2   9      169.66      173.00      6.24 o
  -3   2   9     1501.38     1657.51     30.72 o
  -2   2   9      495.54      489.53     12.61 o
  -1   2   9     5020.09     5286.97     95.38 o
   0   2   9      124.17      107.02      5.42 o
   1   2   9      198.78      213.72     10.47 o
   2   2   9      605.53      598.02     17.27 o
   3   2   9      774.38      853.00     34.91 o
   4   2   9      367.83      359.88     26.83 o
   5   2   9      147.75      150.14     10.67 o
   6   2   9        7.53        7.59      4.27 o
   7   2   9      194.51      200.22     10.90 o
   8   2   9      580.38      645.07     35.91 o
   9   2   9      157.45      165.39     11.31 o
  10   2   9        8.84       13.34      7.78 o
  11   2   9        0.01        6.36      5.21 o
  12   2   9       15.69       21.03      6.50 o
 -16   3   9      169.79      206.13     31.70 o
 -15   3   9      207.15      237.27     40.46 o
 -14   3   9       29.08       33.89      9.60 o
 -13   3   9      455.65      503.98     52.01 o
 -12   3   9      184.91      195.40     18.56 o
 -11   3   9       60.60       75.61      9.60 o
 -10   3   9      307.22      321.21     20.00 o
  -9   3   9      305.47      311.74     18.54 o
  -8   3   9       10.64       12.75      4.62 o
  -7   3   9      306.81      340.49     19.63 o
  -6   3   9       71.61       96.15      6.86 o
  -5   3   9      713.31      705.12     26.92 o
  -4   3   9       58.35       55.63      4.97 o
  -3   3   9        0.08        7.97      2.75 o
  -2   3   9      476.43      527.22     14.11 o
  -1   3   9       41.61       46.82      5.65 o
   0   3   9       49.53       63.19      4.64 o
   1   3   9     1256.44     1275.90     53.94 o
   2   3   9       36.54       29.55      6.25 o
   3   3   9       38.56       32.47      4.63 o
   4   3   9       62.78       59.96      8.31 o
   5   3   9       21.14       22.78      4.34 o
   6   3   9      239.81      229.58     13.65 o
   7   3   9       43.88       44.80      6.93 o
   8   3   9       13.66       24.20      7.61 o
   9   3   9      305.43      322.85     30.18 o
  10   3   9      197.78      240.23     24.35 o
  11   3   9      133.42      117.82     14.95 o
  12   3   9       53.57       53.31      9.57 o
 -15   4   9       10.85       32.35     10.47 o
 -14   4   9        6.26        7.78      7.42 o
 -13   4   9       20.75       41.37     14.10 o
 -12   4   9       11.84       19.48     10.06 o
 -11   4   9      163.00      170.85     12.63 o
 -10   4   9      263.85      295.98     22.20 o
  -9   4   9      374.09      396.65     22.40 o
  -8   4   9       17.31       24.31      3.93 o
  -7   4   9       34.66       32.74      4.16 o
  -6   4   9      722.05      799.50     39.52 o
  -5   4   9        1.30        2.40      5.02 o
  -4   4   9     1120.90     1213.69     62.78 o
  -3   4   9       66.75       70.10      6.90 o
  -2   4   9       64.08       49.28      5.45 o
  -1   4   9      371.61      407.88     24.96 o
   0   4   9      107.87       98.28      7.77 o
   1   4   9       34.27       36.19      6.05 o
   2   4   9       26.27       21.44      4.28 o
   3   4   9      149.21      134.32     11.77 o
   4   4   9       14.86        8.75      4.54 o
   5   4   9        6.04       -4.72      4.72 o
   6   4   9       24.60       29.39      6.73 o
   7   4   9       16.73        8.31      5.38 o
   8   4   9       54.32       15.05     14.28 o
   9   4   9       17.40       28.30     11.52 o
  10   4   9        0.02        2.59      7.57 o
  11   4   9       21.38       17.94     10.68 o
 -14   5   9       24.31       23.10      7.11 o
 -13   5   9      157.09      189.45     26.11 o
 -12   5   9      125.05      165.85     22.11 o
 -11   5   9      124.55      130.49     13.78 o
 -10   5   9        1.79        7.24      8.21 o
  -9   5   9      196.68      171.86     13.69 o
  -8   5   9      356.09      365.14     25.12 o
  -7   5   9        1.14        6.08      5.09 o
  -6   5   9       49.18       67.30     10.72 o
  -5   5   9      451.84      510.33     31.25 o
  -4   5   9      867.07      989.66     59.69 o
  -3   5   9       21.57       18.70      4.18 o
  -2   5   9      206.81      204.55     16.97 o
  -1   5   9       22.83       25.31      5.01 o
   0   5   9      451.54      508.72     30.55 o
   1   5   9       79.69       79.45      8.69 o
   2   5   9      544.46      599.67     41.54 o
   3   5   9       55.64       43.87      6.98 o
   4   5   9      187.42      167.35     14.20 o
   5   5   9      123.38      112.43     10.17 o
   6   5   9        7.49       11.17      6.88 o
   7   5   9       21.83       42.68      8.25 o
   8   5   9       17.85        9.11      5.89 o
   9   5   9       57.97       62.84     14.80 o
  10   5   9       11.35       -0.94      6.56 o
 -12   6   9       17.65       35.71     13.90 o
 -11   6   9       52.77       94.67     14.06 o
 -10   6   9       11.54        0.60      4.48 o
  -9   6   9        0.22        2.76      3.82 o
  -8   6   9        2.16        3.88      3.51 o
  -7   6   9        7.92        1.36      3.27 o
  -6   6   9        1.16        2.99      2.39 o
  -5   6   9       18.21       16.53      5.54 o
  -4   6   9       36.95       38.06      6.92 o
  -3   6   9      454.33      438.08     37.00 o
  -2   6   9       20.84       19.09      5.09 o
  -1   6   9       15.25       13.70      5.65 o
   0   6   9      212.31      197.34     16.75 o
   1   6   9      465.34      530.18     50.98 o
   2   6   9        9.40        7.59      3.17 o
   3   6   9        0.02        5.26      3.88 o
   4   6   9        3.12        1.35      3.71 o
   5   6   9       42.62       25.21     11.53 o
   6   6   9       33.85       10.12      8.19 o
   7   6   9        3.78       10.46      7.57 o
   8   6   9       11.56        3.63      4.34 o
  -9   7   9      160.45      208.43     31.97 o
  -8   7   9        8.45       10.95      7.64 o
  -7   7   9        8.12       10.72      5.16 o
  -6   7   9        3.41        4.09      5.42 o
  -5   7   9        0.04        5.27      4.77 o
  -4   7   9       18.57        7.01      9.28 o
  -3   7   9       30.56       27.63      9.97 o
  -2   7   9       13.66        4.17      4.11 o
  -1   7   9       23.09        7.81      6.62 o
   0   7   9        0.00       -0.60      3.13 o
   1   7   9        7.50       10.43     10.91 o
   2   7   9       10.82        1.35      2.63 o
   3   7   9       18.87        7.46     13.15 o
   4   7   9      144.50      151.29     21.13 o
   5   7   9        1.85        6.76      7.72 o
  -4   8   9        7.10       23.95     15.66 o
  -3   8   9       81.43      132.97     31.11 o
  -2   8   9       60.51       94.70     28.27 o
  -1   8   9       69.08       73.22     19.22 o
 -17   0  10      184.96      197.51     43.72 o
 -16   0  10      120.74      122.96     27.79 o
 -15   0  10       15.03       30.28      8.18 o
 -14   0  10      133.95      156.51     14.81 o
 -13   0  10       58.55       39.95      9.03 o
 -12   0  10       44.33       43.75      8.99 o
 -11   0  10        4.03       -3.76      6.05 o
 -10   0  10      261.53      267.55     27.30 o
  -9   0  10       29.70       16.22      6.76 o
  -8   0  10      671.75      683.59     35.12 o
  -7   0  10     3600.17     3828.35    163.19 o
  -6   0  10       53.62       31.39      6.58 o
  -5   0  10     3490.97     3493.85     82.94 o
  -4   0  10     3696.36     4028.03     98.47 o
  -3   0  10     1135.67     1233.92     35.23 o
  -2   0  10       37.39       17.79      5.07 o
  -1   0  10      278.55      342.92     14.05 o
   0   0  10       41.83       30.07      4.88 o
   1   0  10     2100.57     2172.00     61.13 o
   2   0  10      532.74      588.79     24.09 o
   3   0  10       10.84       10.94      5.33 o
   4   0  10      222.85      240.69     18.54 o
   5   0  10       29.79       19.33      7.80 o
   6   0  10      513.46      542.21     36.67 o
   7   0  10      734.14      836.79     48.53 o
   8   0  10     1124.89     1243.30    115.03 o
   9   0  10       43.04       49.88      9.75 o
  10   0  10      391.70      447.05     48.20 o
  11   0  10      244.23      253.40     30.80 o
  12   0  10       54.18       51.57     11.73 o
 -17   1  10       13.83       13.76     13.57 o
 -16   1  10        7.41        6.45      4.88 o
 -15   1  10       22.08        9.79      8.85 o
 -14   1  10       10.82        4.69      6.42 o
 -13   1  10       63.76       54.65     10.05 o
 -12   1  10       66.51       46.37     12.22 o
 -11   1  10       11.56       14.46      7.03 o
 -10   1  10       26.28       33.22      5.78 o
  -9   1  10      505.34      478.64     22.88 o
  -8   1  10       23.05       20.91      4.21 o
  -7   1  10      241.24      210.66     10.78 o
  -6   1  10      627.10      646.04     16.62 o
  -5   1  10      314.49      268.03      8.47 o
  -4   1  10     1304.44     1399.58     24.27 o
  -3   1  10       62.17       70.78      5.30 o
  -2   1  10       30.48       29.17      3.43 o
  -1   1  10       10.79        6.02      4.34 o
   0   1  10       10.26       14.31      2.19 o
   1   1  10      102.03      116.78      6.52 o
   2   1  10      498.83      496.99     20.36 o
   3   1  10      167.48      149.59      9.05 o
   4   1  10        0.27        6.65      3.10 o
   5   1  10      182.87      169.53     11.76 o
   6   1  10      302.76      315.49     18.21 o
   7   1  10        5.31        5.10      5.04 o
   8   1  10      110.47      101.75     10.61 o
   9   1  10        1.25        9.25      4.76 o
  10   1  10      127.70      105.71     13.98 o
  11   1  10       34.74       42.09      6.81 o
  12   1  10        2.36        1.16      5.92 o
 -17   2  10      102.90      106.55     32.56 o
 -16   2  10       41.29       32.69     10.85 o
 -15   2  10       25.60       31.93     10.98 o
 -14   2  10       62.47       58.08     10.12 o
 -13   2  10       84.00       54.36      9.36 o
 -12   2  10       42.85       42.75      7.27 o
 -11   2  10       21.69       17.26      7.07 o
 -10   2  10        8.14       -4.61      4.61 o
  -9   2  10        2.94        7.95      8.57 o
  -8   2  10       95.06      103.80     11.74 o
  -7   2  10       88.44       94.72      9.49 o
  -6   2  10       36.48       59.96      5.24 o
  -5   2  10     1681.67     1746.29     40.41 o
  -4   2  10       53.04       48.61      4.57 o
  -3   2  10      470.27      541.05     13.36 o
  -2   2  10      863.84      857.37     19.14 o
  -1   2  10       15.43        9.29      2.64 o
   0   2  10      380.04      381.15     17.76 o
   1   2  10        1.03        6.07      3.57 o
   2   2  10      840.99      887.58     38.97 o
   3   2  10      387.82      322.86     20.06 o
   4   2  10        2.09        0.13      4.45 o
   5   2  10     1638.38     1688.66     80.84 o
   6   2  10      455.82      461.29     20.69 o
   7   2  10       20.32        8.40      5.35 o
   8   2  10      179.08      184.41     12.56 o
   9   2  10      204.05      211.75     16.34 o
  10   2  10      126.17      146.23     13.10 o
  11   2  10       12.91       14.10      5.09 o
  12   2  10        0.35        4.53      6.82 o
 -16   3  10        5.21        8.76      8.94 o
 -15   3  10       15.09        7.61      8.32 o
 -14   3  10       15.24       34.29      8.91 o
 -13   3  10      151.84      154.46     18.99 o
 -12   3  10       70.84       71.13     10.54 o
 -11   3  10       33.87       21.97      5.70 o
 -10   3  10      521.33      594.69     32.68 o
  -9   3  10        1.20       -4.74      4.74 o
  -8   3  10      315.12      324.73     20.90 o
  -7   3  10       28.96       13.90      3.76 o
  -6   3  10       93.36       93.67      8.43 o
  -5   3  10      135.54      111.50      7.26 o
  -4   3  10     1537.26     1585.90     63.71 o
  -3   3  10      299.65      323.30     19.81 o
  -2   3  10       92.95      101.65      7.55 o
  -1   3  10     1390.52     1465.87     56.16 o
   0   3  10      243.28      241.18     13.26 o
   1   3  10      206.17      165.01     11.27 o
   2   3  10       94.42       99.30      8.30 o
   3   3  10       25.74       45.68      6.10 o
   4   3  10     1407.12     1430.53     78.23 o
   5   3  10      281.64      306.69     18.76 o
   6   3  10       28.86       40.74      7.37 o
   7   3  10       26.76       28.96      6.21 o
   8   3  10       41.05       14.19     13.82 o
   9   3  10       58.01       57.43      9.78 o
  10   3  10       13.40        8.43      7.29 o
  11   3  10        1.23        3.08      7.34 o
 -15   4  10        0.99       20.91      9.51 o
 -14   4  10        2.91        3.67      5.05 o
 -13   4  10       64.45       46.79      9.71 o
 -12   4  10       80.73       85.88     11.14 o
 -11   4  10        0.81       -3.45      6.31 o
 -10   4  10       85.25       99.12     14.54 o
  -9   4  10      466.06      544.14     34.54 o
  -8   4  10       35.82       46.35      5.57 o
  -7   4  10      280.08      330.06     18.61 o
  -6   4  10       18.67       22.85      3.84 o
  -5   4  10       25.42       30.67      5.65 o
  -4   4  10      399.74      403.41     21.37 o
  -3   4  10        0.48       -3.46      3.46 o
  -2   4  10      679.16      752.82     41.87 o
  -1   4  10     1335.40     1524.29     87.25 o
   0   4  10     1792.28     2055.13    108.02 o
   1   4  10      901.79     1032.62     54.53 o
   2   4  10      840.45      888.21     51.19 o
   3   4  10     1738.20     2031.33    108.79 o
   4   4  10        2.59        7.64      6.42 o
   5   4  10      357.76      384.90     27.98 o
   6   4  10      200.52      227.25     16.75 o
   7   4  10       92.77       97.73     13.81 o
   8   4  10        6.04       13.09      6.51 o
   9   4  10        3.24        3.64      7.16 o
  10   4  10        8.23       20.26      6.70 o
 -14   5  10        5.31       14.15      8.06 o
 -13   5  10        0.90       12.12      9.19 o
 -12   5  10        0.00        0.06      6.37 o
 -11   5  10      104.54      102.47     11.26 o
 -10   5  10       14.64       13.12      8.28 o
  -9   5  10       87.17       92.76     12.36 o
  -8   5  10        4.82        3.69      6.38 o
  -7   5  10        9.19       11.42      4.93 o
  -6   5  10        4.23        4.63      3.70 o
  -5   5  10       12.91        5.16      4.21 o
  -4   5  10       19.70       21.62      4.93 o
  -3   5  10       14.33       13.79      4.97 o
  -2   5  10       84.52       70.25      9.08 o
  -1   5  10      388.27      449.81     26.36 o
   0   5  10       95.06      100.50     10.68 o
   1   5  10       54.02       54.27      8.06 o
   2   5  10       61.26       61.35      9.26 o
   3   5  10       81.60       83.54     16.30 o
   4   5  10      134.13      160.52     12.71 o
   5   5  10      102.55      108.70     14.30 o
   6   5  10       71.49       79.01      9.94 o
   7   5  10       12.88        8.80      5.92 o
   8   5  10       22.94       28.43      8.76 o
   9   5  10        1.20       -3.81      8.16 o
 -12   6  10       54.03       84.14     15.29 o
 -11   6  10       18.17        8.46      5.70 o
 -10   6  10       48.39       42.01      9.66 o
  -9   6  10       21.74       21.57      9.16 o
  -8   6  10       25.94       18.50      5.10 o
  -7   6  10      199.40      176.28     18.44 o
  -6   6  10        3.71        4.49      3.22 o
  -5   6  10       32.22       22.91      5.43 o
  -4   6  10        4.57        7.09      3.58 o
  -3   6  10        2.48        5.48      4.07 o
  -2   6  10       48.48       42.80      7.91 o
  -1   6  10      283.17      252.12     21.52 o
   0   6  10      305.39      317.62     47.97 o
   1   6  10      100.38      116.19     13.46 o
   2   6  10       64.50       60.28      9.30 o
   3   6  10      583.00      552.44     92.21 o
   4   6  10      126.90      145.90     16.18 o
   5   6  10       19.76       20.50      6.20 o
   6   6  10       38.60       40.85      8.56 o
   7   6  10       15.61       14.87      5.25 o
  -9   7  10       55.69       31.86     18.18 o
  -8   7  10        3.51       -2.83      4.87 o
  -7   7  10        3.19       15.01      6.04 o
  -6   7  10       69.77       88.94     14.17 o
  -5   7  10       14.24       16.85     13.45 o
  -4   7  10       24.51       42.82     26.06 o
  -3   7  10       12.70       11.52      5.06 o
  -2   7  10       82.85       68.96     14.30 o
  -1   7  10        4.53        8.89     15.00 o
   0   7  10       10.03        7.04      5.98 o
   1   7  10       18.67       10.58      4.98 o
   2   7  10        0.23       -5.01      5.01 o
   3   7  10        0.22       -6.02      6.02 o
   4   7  10       51.09       25.35      9.01 o
 -17   1  11        6.13        8.36     10.42 o
 -16   1  11        7.81        2.72      8.71 o
 -15   1  11       33.22       32.19      6.34 o
 -14   1  11       67.41       68.51      9.89 o
 -13   1  11       14.95       32.20      6.55 o
 -12   1  11        7.86       15.40      8.71 o
 -11   1  11      606.21      571.30     27.04 o
 -10   1  11      404.09      395.35     21.12 o
  -9   1  11       25.92       26.72      5.38 o
  -8   1  11      113.03      112.28      6.86 o
  -7   1  11       10.80       13.37      3.78 o
  -6   1  11      428.35      371.11     17.05 o
  -5   1  11     1687.79     1852.38     39.52 o
  -4   1  11     1911.56     1823.92     38.33 o
  -3   1  11     1597.96     1456.48     29.25 o
  -2   1  11       26.02       16.18      3.73 o
  -1   1  11     2221.63     2370.89     55.17 o
   0   1  11     3046.72     2917.46     61.94 o
   1   1  11     1963.84     1856.57     41.97 o
   2   1  11      934.67      956.42     35.53 o
   3   1  11      304.71      248.09     13.68 o
   4   1  11      497.45      485.87     23.47 o
   5   1  11      186.33      176.74     14.29 o
   6   1  11      239.92      237.38     16.90 o
   7   1  11       75.34       61.53      6.58 o
   8   1  11       10.17        8.63      4.60 o
   9   1  11      115.09      139.55     11.30 o
  10   1  11       16.01       35.67      6.52 o
  11   1  11        6.75       17.53      5.89 o
  12   1  11       23.81       33.27      7.22 o
 -16   2  11      167.16      158.87     22.81 o
 -15   2  11      194.79      243.76     26.97 o
 -14   2  11      212.55      265.83     23.98 o
 -13   2  11       42.23       39.08      8.36 o
 -12   2  11      102.83       82.33     11.30 o
 -11   2  11      402.34      387.02     23.18 o
 -10   2  11      551.34      561.10     28.14 o
  -9   2  11      249.36      282.72     19.72 o
  -8   2  11      126.87      109.37      9.78 o
  -7   2  11      125.14      111.10      7.78 o
  -6   2  11        2.95        7.91      2.85 o
  -5   2  11     1227.18     1246.99     34.66 o
  -4   2  11        3.77        9.49      2.74 o
  -3   2  11       48.29       41.37      5.15 o
  -2   2  11       31.57       44.12      4.75 o
  -1   2  11       29.27       28.75      4.17 o
   0   2  11        0.12        7.33      2.32 o
   1   2  11      286.21      228.39     12.97 o
   2   2  11       57.61       38.29      9.74 o
   3   2  11      139.93      137.19     10.35 o
   4   2  11        5.23       12.59      5.96 o
   5   2  11     1198.63     1159.08     49.68 o
   6   2  11       54.53       39.82      6.12 o
   7   2  11      145.44      122.35     11.43 o
   8   2  11        0.01       -1.76      4.77 o
   9   2  11      141.98      133.98     11.62 o
  10   2  11      266.69      281.77     26.54 o
  11   2  11       44.67       49.43      8.72 o
 -16   3  11        3.56        7.00      8.11 o
 -15   3  11        2.32        9.59      5.62 o
 -14   3  11       21.27        5.92      7.87 o
 -13   3  11        0.07        3.48      6.03 o
 -12   3  11       41.08       51.93      9.50 o
 -11   3  11      113.08      137.82     11.59 o
 -10   3  11       46.24       33.82      5.65 o
  -9   3  11      636.85      657.93     32.18 o
  -8   3  11        4.63        3.82      5.27 o
  -7   3  11      109.27      113.24      9.61 o
  -6   3  11      611.61      692.73     33.82 o
  -5   3  11      192.09      158.47     11.44 o
  -4   3  11       40.16       24.72      5.34 o
  -3   3  11      706.76      745.45     31.27 o
  -2   3  11      233.13      243.22     12.76 o
  -1   3  11      799.12      893.84     32.54 o
   0   3  11       60.47       69.08      5.47 o
   1   3  11       21.09       19.39      3.80 o
   2   3  11      569.11      645.40     34.35 o
   3   3  11       36.36       45.33      6.64 o
   4   3  11       62.45       70.14      7.39 o
   5   3  11      227.35      206.75     13.14 o
   6   3  11       27.24       24.06      6.86 o
   7   3  11      211.08      226.82     16.56 o
   8   3  11        7.68        9.80      5.31 o
   9   3  11       20.02       17.96      7.31 o
  10   3  11        6.55       -6.81      7.14 o
  11   3  11        0.53       -4.84      7.10 o
 -15   4  11       31.05       40.56     11.81 o
 -14   4  11       12.65       26.52      8.66 o
 -13   4  11       20.43       20.47      6.97 o
 -12   4  11      164.30      149.65     15.09 o
 -11   4  11        1.84        1.42      5.37 o
 -10   4  11        3.76        9.89      6.04 o
  -9   4  11       14.08        3.72      5.77 o
  -8   4  11      113.60      142.44     12.33 o
  -7   4  11        2.85        2.25      3.10 o
  -6   4  11      109.88      102.21      8.03 o
  -5   4  11      151.36      150.29     14.36 o
  -4   4  11        2.06        3.56      3.74 o
  -3   4  11      195.94      214.66     16.66 o
  -2   4  11       25.10       27.69      8.09 o
  -1   4  11      121.19      120.32     10.62 o
   0   4  11        5.44        1.64      3.77 o
   1   4  11        0.83       -1.75      2.50 o
   2   4  11       12.46       25.90      6.03 o
   3   4  11       82.60       79.02     11.60 o
   4   4  11        2.21        7.14      5.34 o
   5   4  11        0.21        0.51      5.80 o
   6   4  11        1.56        1.33      4.21 o
   7   4  11       35.58       28.56      6.57 o
   8   4  11        2.78       -1.61      6.37 o
   9   4  11       10.05       16.38      6.70 o
  10   4  11       15.49       13.42     10.57 o
 -13   5  11        0.84        5.53      5.64 o
 -12   5  11       23.11       26.41      8.27 o
 -11   5  11      512.40      576.57     72.43 o
 -10   5  11        9.76        7.32      4.57 o
  -9   5  11      522.51      470.01     61.34 o
  -8   5  11       41.27       28.05      9.02 o
  -7   5  11        0.17       -3.74      3.74 o
  -6   5  11       67.27       73.24     11.68 o
  -5   5  11        0.03        1.34      3.23 o
  -4   5  11       26.93       25.18      5.99 o
  -3   5  11       60.49       59.07      8.59 o
  -2   5  11        1.16        3.53      4.06 o
  -1   5  11      108.70      102.12     11.59 o
   0   5  11        7.73        9.40      5.39 o
   1   5  11        8.97        7.05      3.03 o
   2   5  11        0.35       -1.36      4.61 o
   3   5  11       93.77      110.81     11.81 o
   4   5  11      108.50      122.84     15.68 o
   5   5  11      167.24      169.87     16.10 o
   6   5  11      119.43      117.49     14.69 o
   7   5  11       28.89       21.31      5.78 o
   8   5  11       46.90       44.04      9.76 o
 -12   6  11        0.29       -3.35      6.17 o
 -11   6  11       47.32       44.87     12.42 o
 -10   6  11       44.00       42.96     13.74 o
  -9   6  11      146.66      162.74     20.30 o
  -8   6  11        2.16        1.26      2.51 o
  -7   6  11       75.43       78.08     10.59 o
  -6   6  11        5.89       15.15      5.68 o
  -5   6  11       33.57       34.17      8.81 o
  -4   6  11        7.32        1.18      3.28 o
  -3   6  11       14.13        6.64      6.18 o
  -2   6  11        0.26        5.81      3.33 o
  -1   6  11        6.27        3.76      3.70 o
   0   6  11       12.10       19.74      4.46 o
   1   6  11        4.18        2.89      3.40 o
   2   6  11       21.75       25.82      5.88 o
   3   6  11      232.18      239.89     28.53 o
   4   6  11       51.70       51.67     13.64 o
   5   6  11       56.36       50.41      9.76 o
   6   6  11       26.68       24.06      6.83 o
  -9   7  11       75.85      114.97     22.06 o
  -8   7  11       13.69        9.50      7.15 o
  -7   7  11       14.40       15.17      7.68 o
  -6   7  11       71.52       86.70     16.62 o
  -5   7  11       13.60        6.61     10.34 o
  -4   7  11        4.32        0.79     11.05 o
  -3   7  11       10.00        3.72      4.52 o
  -2   7  11       22.15       17.36      6.39 o
  -1   7  11       75.67       42.62      9.34 o
   0   7  11        0.02        3.72      5.53 o
   1   7  11       22.08       13.23      8.30 o
   2   7  11      171.63      156.60     22.56 o
   3   7  11       68.62       68.88     17.70 o
 -17   0  12      175.43      238.39     42.23 o
 -16   0  12       90.24      140.29     23.90 o
 -15   0  12        1.86       -3.26      3.26 o
 -14   0  12      175.11      192.36     19.02 o
 -13   0  12      464.03      541.27     45.09 o
 -12   0  12       40.32       13.52     15.45 o
 -11   0  12        4.38        7.81      4.87 o
 -10   0  12     2320.48     2363.56    234.04 o
  -9   0  12      916.70     1067.73     64.50 o
  -8   0  12        1.27        1.37      4.95 o
  -7   0  12        0.01       10.20      7.82 o
  -6   0  12       39.01       49.92      6.76 o
  -5   0  12        1.48        6.81      6.00 o
  -4   0  12       41.53       42.02     11.40 o
  -3   0  12      140.88      155.96     10.79 o
  -2   0  12      249.01      177.32     13.28 o
  -1   0  12     1725.48     1905.34     61.55 o
   0   0  12        2.53       11.14      4.73 o
   1   0  12     1215.82     1328.86     68.79 o
   2   0  12      802.56      797.40     45.68 o
   3   0  12      491.77      472.60     33.97 o
   4   0  12       20.30       22.55      6.96 o
   5   0  12      206.39      220.77     20.91 o
   6   0  12        8.62       11.74      6.99 o
   7   0  12      217.76      203.43     18.64 o
   8   0  12      126.18      136.64     15.03 o
   9   0  12        5.60       -4.05      6.05 o
  10   0  12       12.51       27.24      8.07 o
  11   0  12        0.61        1.21      6.80 o
 -17   1  12       23.66       33.86      8.24 o
 -16   1  12       37.43       50.16      8.66 o
 -15   1  12        9.25       12.43      4.88 o
 -14   1  12       71.64       78.32     11.54 o
 -13   1  12       19.86       24.45      5.90 o
 -12   1  12        0.03       21.43      5.65 o
 -11   1  12      147.65      140.02     14.57 o
 -10   1  12       65.99       54.21      8.48 o
  -9   1  12      965.31     1024.81     48.50 o
  -8   1  12      220.33      237.53     19.58 o
  -7   1  12      654.85      700.18     26.68 o
  -6   1  12       28.89       18.86      3.07 o
  -5   1  12      104.70       93.00      5.71 o
  -4   1  12        1.07        6.02      3.67 o
  -3   1  12      140.99      123.27      6.70 o
  -2   1  12        2.68        2.77      3.77 o
  -1   1  12      549.29      551.60     14.23 o
   0   1  12     1655.37     1706.16     61.39 o
   1   1  12      603.92      588.95     22.34 o
   2   1  12      288.06      276.16     16.32 o
   3   1  12      189.65      147.54     11.14 o
   4   1  12        5.76       10.61      4.04 o
   5   1  12      134.73      132.29      9.94 o
   6   1  12        2.73       10.04      4.85 o
   7   1  12       16.17       15.91      5.62 o
   8   1  12        1.88       -3.30      3.30 o
   9   1  12        6.86        7.58      4.76 o
  10   1  12        0.87        3.73      6.66 o
  11   1  12       14.96       16.25      5.43 o
 -16   2  12        0.82       -3.46      8.03 o
 -15   2  12       81.22       46.92     20.69 o
 -14   2  12        6.32        5.16      8.10 o
 -13   2  12       88.03      106.64     13.87 o
 -12   2  12       28.36       18.31      5.81 o
 -11   2  12       28.24        9.95      7.77 o
 -10   2  12      333.12      360.42     19.74 o
  -9   2  12      251.81      283.29     20.46 o
  -8   2  12      106.33      113.52      9.72 o
  -7   2  12      857.94      852.70     41.81 o
  -6   2  12      123.27      112.92      7.39 o
  -5   2  12      455.48      476.36     18.27 o
  -4   2  12        4.65       14.26      3.48 o
  -3   2  12        0.29       -0.79      2.75 o
  -2   2  12      325.16      243.75     13.00 o
  -1   2  12      721.38      741.89     29.58 o
   0   2  12      111.29       93.11     11.70 o
   1   2  12      626.45      653.01     31.51 o
   2   2  12      139.32      122.81     11.18 o
   3   2  12       91.36       70.90      6.49 o
   4   2  12        6.32       10.39      4.58 o
   5   2  12      264.01      264.07     14.03 o
   6   2  12       85.48      104.51     12.11 o
   7   2  12        1.15        3.47      4.76 o
   8   2  12       64.55       75.02      9.27 o
   9   2  12        2.69        5.92      5.44 o
  10   2  12       21.78       23.01      6.11 o
  11   2  12      125.24      128.02     17.18 o
 -16   3  12        4.18       -1.61      5.97 o
 -15   3  12        1.11        2.48      4.67 o
 -14   3  12        0.32       -0.61      5.44 o
 -13   3  12       38.08       48.69      9.12 o
 -12   3  12        0.73        0.91      9.95 o
 -11   3  12       34.08       30.73      6.51 o
 -10   3  12      159.25      167.72     13.37 o
  -9   3  12      638.34      794.69     43.74 o
  -8   3  12       19.30       24.82      3.95 o
  -7   3  12      420.64      403.93     20.94 o
  -6   3  12      117.48      109.18      9.21 o
  -5   3  12      265.78      271.93     18.00 o
  -4   3  12       13.96       26.88      5.54 o
  -3   3  12      192.07      182.96     13.23 o
  -2   3  12      193.55      159.03     10.89 o
  -1   3  12     1162.04     1262.81     57.58 o
   0   3  12      977.32     1053.30     50.73 o
   1   3  12      447.31      447.12     24.13 o
   2   3  12       45.18       45.04      7.05 o
   3   3  12      174.82      148.15     12.32 o
   4   3  12      242.36      250.97     15.82 o
   5   3  12       38.94       26.89      6.54 o
   6   3  12       18.36       21.03      4.58 o
   7   3  12       16.07        5.41      5.33 o
   8   3  12        3.89        8.19      5.83 o
   9   3  12        0.32       18.51      6.12 o
  10   3  12       86.46      107.38     13.49 o
 -15   4  12        1.18       16.01      7.00 o
 -14   4  12       73.72       86.08     10.97 o
 -13   4  12        0.02        5.72      5.82 o
 -12   4  12       11.89        3.62      4.96 o
 -11   4  12       83.85       53.69     10.42 o
 -10   4  12       23.35       22.80      5.84 o
  -9   4  12      126.27      151.01     12.44 o
  -8   4  12        9.57        0.04      4.60 o
  -7   4  12     1333.78     1438.46     75.17 o
  -6   4  12      265.40      244.56     17.86 o
  -5   4  12      564.78      634.24     36.66 o
  -4   4  12     1139.98     1376.75     67.54 o
  -3   4  12     2210.50     2432.35    163.34 o
  -2   4  12      311.01      282.58     21.32 o
  -1   4  12        0.15       -2.16      3.80 o
   0   4  12        9.63        5.58      3.74 o
   1   4  12       72.54       94.78     11.33 o
   2   4  12       42.01       61.70      9.84 o
   3   4  12       17.50       31.20      7.43 o
   4   4  12        6.31       11.79      4.76 o
   5   4  12        0.89        4.75      4.45 o
   6   4  12       11.89       16.81      6.40 o
   7   4  12      119.59      137.28     14.72 o
   8   4  12        0.24        0.23      7.47 o
   9   4  12       49.07       49.86     13.01 o
 -13   5  12        0.28       -5.94      5.94 o
 -12   5  12        0.06        3.96      5.83 o
 -11   5  12        0.00        7.12      4.70 o
 -10   5  12       86.80       77.09     11.14 o
  -9   5  12        5.73        8.51      2.76 o
  -8   5  12      124.86       98.81     11.53 o
  -7   5  12        3.65        7.11      5.98 o
  -6   5  12       10.11        4.61      3.59 o
  -5   5  12       51.89       41.79      8.81 o
  -4   5  12      181.84      161.40     13.72 o
  -3   5  12        2.94       -3.04      3.65 o
  -2   5  12      168.51      171.15     15.26 o
  -1   5  12        0.21       -3.85      3.85 o
   0   5  12       24.87       18.92      5.23 o
   1   5  12        6.55        5.33      2.16 o
   2   5  12        2.65        1.57      5.14 o
   3   5  12       17.02       12.01      7.21 o
   4   5  12       19.41       18.82      4.84 o
   5   5  12        5.83        7.68      5.21 o
   6   5  12        2.79       -5.12      5.12 o
   7   5  12        6.39       12.52      8.09 o
   8   5  12        0.67       -4.48     10.84 o
 -11   6  12        0.01       11.15     12.91 o
 -10   6  12        5.78        6.04      5.84 o
  -9   6  12      157.39      202.64     25.92 o
  -8   6  12       47.78       15.64     10.37 o
  -7   6  12      184.49      203.01     21.05 o
  -6   6  12      325.44      318.80     33.83 o
  -5   6  12      113.84      116.46     14.47 o
  -4   6  12      211.47      202.91     22.47 o
  -3   6  12      385.26      411.80     44.50 o
  -2   6  12      195.34      172.76     21.40 o
  -1   6  12      210.33      208.77     20.56 o
   0   6  12       33.12       37.24      7.01 o
   1   6  12       53.94       48.13      8.56 o
   2   6  12        0.01        3.89      5.72 o
   3   6  12       39.06       48.94      8.50 o
   4   6  12       40.70       35.29      8.86 o
   5   6  12       19.50       24.14      7.10 o
   6   6  12       31.68       28.12      7.60 o
  -8   7  12       17.19       16.59      6.11 o
  -7   7  12       56.47       52.81     16.99 o
  -6   7  12        3.03        5.12      5.04 o
  -5   7  12        4.26        5.59      4.79 o
  -4   7  12        3.54       -4.21      6.74 o
  -3   7  12       20.01       24.14      7.99 o
  -2   7  12        0.16        7.61      5.20 o
  -1   7  12       21.24        5.65      2.76 o
   0   7  12       29.15       36.21     13.75 o
   1   7  12       41.23       41.66     10.60 o
   2   7  12        0.43        4.17      9.23 o
 -17   1  13       31.85       35.45      8.39 o
 -16   1  13       74.95       82.20     10.20 o
 -15   1  13       18.74        6.94      5.72 o
 -14   1  13        0.77        2.87      6.65 o
 -13   1  13      118.49      103.60     17.74 o
 -12   1  13        1.76       -4.33      4.33 o
 -11   1  13     1120.19     1321.60     68.08 o
 -10   1  13     1737.81     1721.15     78.67 o
  -9   1  13      457.94      420.41     19.67 o
  -8   1  13      456.96      445.79     21.76 o
  -7   1  13      693.86      686.06     32.57 o
  -6   1  13      604.84      609.90     24.17 o
  -5   1  13     1140.19     1060.99     37.97 o
  -4   1  13        0.95       13.09      2.87 o
  -3   1  13      687.97      735.33     27.38 o
  -2   1  13      971.16     1176.61     49.20 o
  -1   1  13      258.82      260.87     14.04 o
   0   1  13       90.59      113.54      7.71 o
   1   1  13        4.42       -1.45      3.89 o
   2   1  13      302.40      255.53     16.56 o
   3   1  13      723.57      645.05     29.61 o
   4   1  13      201.27      173.65     12.20 o
   5   1  13      176.92      178.33     11.12 o
   6   1  13      374.08      345.74     22.59 o
   7   1  13       36.64       23.10      6.73 o
   8   1  13       98.57      106.29     11.24 o
   9   1  13       49.84       54.86      7.96 o
  10   1  13        0.04       -2.56      4.88 o
  11   1  13        9.77        6.28      9.99 o
 -16   2  13        4.72       -1.54      6.13 o
 -15   2  13       46.20       44.92     11.53 o
 -14   2  13       28.64       23.40      8.36 o
 -13   2  13       43.05       60.41     11.12 o
 -12   2  13      344.60      339.07     25.96 o
 -11   2  13      137.26      118.88     12.63 o
 -10   2  13       42.61       27.27      6.57 o
  -9   2  13        1.07       -2.77      4.79 o
  -8   2  13      147.18      135.50     11.17 o
  -7   2  13        2.55        9.83      3.96 o
  -6   2  13      433.80      481.23     21.29 o
  -5   2  13      902.46      893.76     39.43 o
  -4   2  13      229.48      246.69     12.36 o
  -3   2  13        8.99       10.71      6.18 o
  -2   2  13       61.30       63.63      7.84 o
  -1   2  13      323.63      335.34     18.71 o
   0   2  13      906.35      994.57     51.16 o
   1   2  13       16.93       12.00      4.08 o
   2   2  13      247.25      207.39     20.72 o
   3   2  13        1.19       -3.43      4.05 o
   4   2  13        0.14       -1.18      4.83 o
   5   2  13      196.06      188.86     12.48 o
   6   2  13      174.18      181.84     12.24 o
   7   2  13      229.79      247.30     19.17 o
   8   2  13       84.67       84.49     13.30 o
   9   2  13       70.52       85.25      9.87 o
  10   2  13        7.77        6.85      9.17 o
 -16   3  13       30.22       41.31     13.49 o
 -15   3  13       34.79       28.69      7.85 o
 -14   3  13        0.18        0.00      9.80 o
 -13   3  13      116.11      114.51     11.28 o
 -12   3  13       88.51      111.83     14.72 o
 -11   3  13        1.96       11.42      5.19 o
 -10   3  13       77.81       80.16     10.56 o
  -9   3  13      141.83      143.25     13.39 o
  -8   3  13      467.08      478.28     24.83 o
  -7   3  13      157.05      182.03     13.39 o
  -6   3  13        0.21        8.33      3.60 o
  -5   3  13      399.74      347.02     17.86 o
  -4   3  13      922.92      925.47     44.33 o
  -3   3  13      109.19      119.97      9.40 o
  -2   3  13      165.29      139.15     11.21 o
  -1   3  13      130.29      127.20      9.85 o
   0   3  13       40.97       41.29      4.25 o
   1   3  13       22.46       16.90      7.43 o
   2   3  13       56.04       61.56      7.53 o
   3   3  13       10.87       13.07      4.85 o
   4   3  13       90.71       51.79     15.92 o
   5   3  13        0.32        7.36      6.39 o
   6   3  13      114.46      125.42     12.57 o
   7   3  13        1.15       -1.21      6.27 o
   8   3  13       58.32       66.31      9.82 o
   9   3  13      203.44      267.60     27.07 o
 -14   4  13       25.15       27.27      8.34 o
 -13   4  13      129.18      140.66     14.58 o
 -12   4  13        3.29        1.11      4.12 o
 -11   4  13       20.39       35.05     12.59 o
 -10   4  13       15.72       11.66      5.07 o
  -9   4  13      410.01      457.15     33.34 o
  -8   4  13        6.97        7.62      3.05 o
  -7   4  13      664.73      751.07     44.90 o
  -6   4  13      385.32      379.23     21.71 o
  -5   4  13      125.32      110.01     11.98 o
  -4   4  13      342.90      293.54     17.26 o
  -3   4  13      100.98       99.98     10.05 o
  -2   4  13       66.92       60.50      6.86 o
  -1   4  13       51.77       54.31      7.48 o
   0   4  13       69.51       61.30      7.43 o
   1   4  13       17.26       14.00      5.33 o
   2   4  13       25.87       17.23      4.91 o
   3   4  13       87.85      120.31     11.24 o
   4   4  13       29.99       41.01      8.69 o
   5   4  13       28.64       23.87      7.26 o
   6   4  13       89.32       97.10     12.54 o
   7   4  13       34.17       32.72      9.16 o
   8   4  13        8.14        6.92      6.70 o
 -13   5  13       71.72       87.88     12.05 o
 -12   5  13       10.46       12.05      6.29 o
 -11   5  13        0.17        7.91      4.96 o
 -10   5  13        2.01       -1.51      4.96 o
  -9   5  13        0.17       -0.12      4.83 o
  -8   5  13       61.23       60.09      8.18 o
  -7   5  13      118.44      127.33     17.30 o
  -6   5  13       61.48       59.98     10.03 o
  -5   5  13        0.02       -2.38      3.02 o
  -4   5  13        9.76        8.00      4.90 o
  -3   5  13        3.07        5.93      2.78 o
  -2   5  13       12.72       12.02      4.82 o
  -1   5  13       12.10       12.10      3.42 o
   0   5  13       13.91        7.62      3.39 o
   1   5  13      288.55      333.89     30.89 o
   2   5  13      171.71      164.40     16.43 o
   3   5  13       45.56       60.62     10.12 o
   4   5  13       31.91       14.95     12.09 o
   5   5  13       23.60       18.26      5.71 o
   6   5  13        0.02        7.81      8.45 o
   7   5  13        1.99       -2.61      6.46 o
 -11   6  13        4.57        7.41     10.65 o
 -10   6  13       32.32       30.65     11.44 o
  -9   6  13       14.21        3.79      4.33 o
  -8   6  13        9.10       15.53      9.75 o
  -7   6  13       12.17        6.29      3.82 o
  -6   6  13        0.08       10.35      3.81 o
  -5   6  13       52.72       37.04      7.24 o
  -4   6  13       11.66       15.49      4.13 o
  -3   6  13      143.45      127.03     13.84 o
  -2   6  13       24.10       20.17      5.40 o
  -1   6  13       38.34       37.90      7.54 o
   0   6  13       51.69       51.67      7.88 o
   1   6  13       68.68       67.80      9.33 o
   2   6  13       39.38       37.59      8.05 o
   3   6  13        0.12        3.20      5.42 o
   4   6  13       13.92        4.24      7.60 o
   5   6  13        0.73        2.49      6.03 o
  -7   7  13       10.44        4.03      8.08 o
  -6   7  13        0.19       11.13      5.42 o
  -5   7  13        0.73       -2.20     12.27 o
  -4   7  13       25.57        8.64     11.46 o
  -3   7  13        7.53        3.40      3.94 o
  -2   7  13       16.24       12.12      6.27 o
  -1   7  13       26.04       11.61      5.41 o
   0   7  13        3.76       -0.31      3.71 o
   1   7  13        3.24       10.54     19.27 o
 -17   0  14       29.81       42.84     11.58 o
 -16   0  14       55.26       57.54     13.55 o
 -15   0  14      122.27      140.71     20.00 o
 -14   0  14      104.86      125.82     16.15 o
 -13   0  14      112.51      119.52     12.56 o
 -12   0  14        1.21        1.16      9.82 o
 -11   0  14      302.53      232.95     19.43 o
 -10   0  14       64.72       47.06      6.44 o
  -9   0  14      316.20      260.00     21.86 o
  -8   0  14      739.95      813.74     50.73 o
  -7   0  14       15.62        4.41     10.28 o
  -6   0  14        6.32        3.27      7.30 o
  -5   0  14       59.81       82.92     11.38 o
  -4   0  14        0.79        7.74      5.21 o
  -3   0  14     4657.70     4176.17    366.46 o
  -2   0  14     1333.61     1278.52     66.26 o
  -1   0  14        1.76       16.89      6.39 o
   0   0  14      202.97      220.08     20.52 o
   1   0  14     1224.51     1219.37     82.94 o
   2   0  14      100.68       84.93     16.51 o
   3   0  14      869.66      921.90     59.46 o
   4   0  14        0.49        1.39      7.88 o
   5   0  14      455.15      385.68     34.67 o
   6   0  14      163.38      196.31     17.27 o
   7   0  14      521.70      566.45    104.91 o
   8   0  14      119.37      129.65     19.52 o
   9   0  14       86.30       55.81     30.42 o
  10   0  14      340.05      372.91     88.87 o
 -16   1  14        0.13       -2.34      4.78 o
 -15   1  14        0.89        8.64      5.60 o
 -14   1  14        8.33        4.50      5.18 o
 -13   1  14      103.88      131.17     15.56 o
 -12   1  14      142.07      158.84     11.56 o
 -11   1  14        2.52        6.96      5.76 o
 -10   1  14        4.35        1.01      2.87 o
  -9   1  14       17.67       19.01      7.40 o
  -8   1  14      186.54      165.30     12.78 o
  -7   1  14      130.95      124.53      9.60 o
  -6   1  14       20.98       15.04      5.19 o
  -5   1  14        7.50       10.62      4.42 o
  -4   1  14      570.48      539.79     21.10 o
  -3   1  14      626.85      616.49     25.21 o
  -2   1  14      132.96      122.39      8.64 o
  -1   1  14      131.91      136.21      9.40 o
   0   1  14       90.55       95.74      8.30 o
   1   1  14       27.86       21.19      5.22 o
   2   1  14      315.49      296.32     15.58 o
   3   1  14       16.66       15.01      5.16 o
   4   1  14       79.30       75.96      7.36 o
   5   1  14       70.95       61.40      8.49 o
   6   1  14       52.88       47.68      7.89 o
   7   1  14       83.36       71.61      9.94 o
   8   1  14       46.86       43.35      8.58 o
   9   1  14       38.62       43.98     12.87 o
  10   1  14       54.98       53.09      8.68 o
 -16   2  14       41.74       29.37     10.22 o
 -15   2  14       76.61      110.01     13.39 o
 -14   2  14       24.50       28.76     10.18 o
 -13   2  14       57.83       86.51     11.28 o
 -12   2  14       50.01       33.57      8.78 o
 -11   2  14      300.57      264.85     21.01 o
 -10   2  14      138.98      158.88     16.26 o
  -9   2  14       12.92        6.76      4.25 o
  -8   2  14        0.36        6.28      5.04 o
  -7   2  14      104.99       86.78      7.75 o
  -6   2  14       49.52       58.06      5.55 o
  -5   2  14      225.65      247.22     16.61 o
  -4   2  14       64.08       67.34      6.44 o
  -3   2  14       22.57       16.66      4.28 o
  -2   2  14        9.57        6.85      3.98 o
  -1   2  14       49.77       42.83      5.15 o
   0   2  14        3.93       10.04      5.67 o
   1   2  14        0.37       -0.34      4.12 o
   2   2  14      432.50      419.22     21.60 o
   3   2  14        6.66        5.67      4.15 o
   4   2  14       61.92       50.23      9.17 o
   5   2  14      753.98      750.18     49.15 o
   6   2  14      171.67      177.24     16.01 o
   7   2  14       95.14      108.43     10.88 o
   8   2  14       71.48       63.74     12.25 o
   9   2  14       52.30       58.37     14.01 o
 -15   3  14        9.50        4.11      7.07 o
 -14   3  14       43.06       41.80     12.82 o
 -13   3  14       81.63       82.82     15.22 o
 -12   3  14       41.12       28.88     11.29 o
 -11   3  14        0.04        5.48      4.68 o
 -10   3  14      106.57       87.95     16.26 o
  -9   3  14        1.52       -3.51      4.79 o
  -8   3  14       67.43       56.45      8.15 o
  -7   3  14      752.82      881.40     44.58 o
  -6   3  14      611.46      623.04     27.30 o
  -5   3  14        0.97        1.50      4.37 o
  -4   3  14      547.64      584.75     25.06 o
  -3   3  14      493.71      508.88     24.31 o
  -2   3  14       24.76       31.04      4.59 o
  -1   3  14        0.86        5.69      3.17 o
   0   3  14      111.60       82.13      8.16 o
   1   3  14       39.64       49.59      8.05 o
   2   3  14        0.15       -2.43      3.74 o
   3   3  14        0.68       -4.52      4.96 o
   4   3  14      201.17      207.51     15.57 o
   5   3  14       30.62       23.51      6.90 o
   6   3  14        2.87        9.64      9.57 o
   7   3  14        7.57       10.74      5.19 o
   8   3  14       67.80       53.62      9.89 o
   9   3  14        8.65        3.33      9.26 o
 -14   4  14       55.36       49.27     11.49 o
 -13   4  14       65.92       88.61     11.55 o
 -12   4  14       43.31       45.08      8.86 o
 -11   4  14        0.11        0.77      4.92 o
 -10   4  14      425.17      465.42     42.30 o
  -9   4  14      386.06      460.62     32.61 o
  -8   4  14     1076.84     1067.92    125.00 o
  -7   4  14      640.97      638.21     44.57 o
  -6   4  14       34.07       24.31      5.39 o
  -5   4  14       47.11       38.20      7.35 o
  -4   4  14       47.55       55.15      8.04 o
  -3   4  14      230.35      233.00     13.34 o
  -2   4  14      206.26      237.79     15.67 o
  -1   4  14      477.35      451.71     29.65 o
   0   4  14       36.28       44.32      7.87 o
   1   4  14       10.41       15.22      5.81 o
   2   4  14      623.79      756.87     55.44 o
   3   4  14      132.98      138.97     17.06 o
   4   4  14       55.42      100.40     16.52 o
   5   4  14       25.14       41.44      9.35 o
   6   4  14        1.04        0.41      6.43 o
   7   4  14        0.10       -1.37     10.44 o
   8   4  14       32.95       24.71     10.86 o
 -13   5  14        3.87       11.46      4.90 o
 -12   5  14        8.08        1.56      4.19 o
 -11   5  14        8.18        7.22      6.22 o
 -10   5  14       14.06       11.63      4.98 o
  -9   5  14       38.49       22.61      5.26 o
  -8   5  14       13.55        6.83      3.79 o
  -7   5  14        5.30       10.84      3.27 o
  -6   5  14        0.03       -1.10      3.24 o
  -5   5  14        0.00       -2.57      4.02 o
  -4   5  14      138.59      135.23     10.68 o
  -3   5  14       14.22       13.58      4.42 o
  -2   5  14        6.63        4.59      3.53 o
  -1   5  14      150.95      124.66     14.67 o
   0   5  14        4.87        3.68      4.80 o
   1   5  14        7.77       14.12      6.00 o
   2   5  14       30.84       16.26     10.47 o
   3   5  14        0.70        2.34      5.16 o
   4   5  14        0.22        4.86      5.41 o
   5   5  14       21.52       28.00      8.42 o
   6   5  14        4.00       11.16      8.29 o
 -10   6  14      183.28      148.66     65.80 o
  -9   6  14       54.14       64.55      9.20 o
  -8   6  14       24.62       18.18      4.43 o
  -7   6  14      102.50      105.08     11.38 o
  -6   6  14       11.78        6.62      4.65 o
  -5   6  14        0.29        3.44      5.64 o
  -4   6  14       33.15       18.66      6.90 o
  -3   6  14       37.03       31.30      7.44 o
  -2   6  14        3.28       13.17      6.60 o
  -1   6  14       20.96       15.02      6.54 o
   0   6  14       38.60       63.03      9.86 o
   1   6  14       34.79       39.31      9.38 o
   2   6  14       42.10       36.04      7.54 o
   3   6  14       15.18       24.92      8.25 o
   4   6  14       47.21       48.93      8.01 o
  -6   7  14       28.95       24.95      7.83 o
  -5   7  14        0.29       -0.46      3.80 o
  -4   7  14        5.00        2.97      5.72 o
  -3   7  14       19.39       13.66      4.50 o
  -2   7  14       68.97       71.42     17.51 o
  -1   7  14       13.68       11.06      9.02 o
 -16   1  15      100.29       95.35     24.73 o
 -15   1  15       96.68      133.61     14.42 o
 -14   1  15      146.10      118.27     11.12 o
 -13   1  15      255.31      289.63     22.27 o
 -12   1  15      340.22      392.04     24.99 o
 -11   1  15      423.70      415.19     28.10 o
 -10   1  15        0.71        2.06      4.18 o
  -9   1  15       14.43       14.62      3.74 o
  -8   1  15      630.00      681.89     29.23 o
  -7   1  15       25.38       19.80      4.63 o
  -6   1  15       36.48       36.16      4.92 o
  -5   1  15        9.17       10.17      3.77 o
  -4   1  15      282.96      282.81     18.15 o
  -3   1  15      841.62      801.85     36.87 o
  -2   1  15     1253.66     1311.64     63.06 o
  -1   1  15      465.21      502.08     22.68 o
   0   1  15      319.37      299.49     16.28 o
   1   1  15     2009.27     1952.59     84.71 o
   2   1  15      167.91      150.31     10.77 o
   3   1  15      116.50      142.15     10.97 o
   4   1  15      301.03      242.48     17.29 o
   5   1  15      311.41      320.54     20.78 o
   6   1  15      161.27      147.36     20.04 o
   7   1  15       15.53       10.75      5.93 o
   8   1  15        0.67        5.35      5.47 o
   9   1  15       51.72       62.37      9.14 o
 -16   2  15       24.39       29.09      7.79 o
 -15   2  15        3.51        9.31      8.49 o
 -14   2  15       21.19       32.27      7.81 o
 -13   2  15       20.53        9.84      5.99 o
 -12   2  15        1.92       -4.89      8.44 o
 -11   2  15        8.27       17.38      5.98 o
 -10   2  15      265.51      237.09     16.66 o
  -9   2  15        7.32        9.28      3.01 o
  -8   2  15      203.39      197.92     10.51 o
  -7   2  15      155.25      127.43      8.74 o
  -6   2  15      203.88      198.42     15.12 o
  -5   2  15      159.06      143.25     10.64 o
  -4   2  15       25.66       22.11      5.24 o
  -3   2  15       20.81       17.85      4.18 o
  -2   2  15      131.30      119.59     10.34 o
  -1   2  15       73.14       72.62      8.03 o
   0   2  15        6.06       12.96      4.62 o
   1   2  15      810.64      840.76     42.37 o
   2   2  15      598.88      647.15     35.20 o
   3   2  15      117.60      123.47     12.23 o
   4   2  15      153.53      145.13     13.30 o
   5   2  15       47.03       46.36      6.99 o
   6   2  15       12.57        5.23      6.53 o
   7   2  15      158.75      158.54     16.80 o
   8   2  15       21.86       34.67     12.84 o
   9   2  15       68.65       68.01      9.25 o
 -15   3  15        5.34        4.97      9.38 o
 -14   3  15       14.83        7.49      6.81 o
 -13   3  15        0.48        2.36      6.57 o
 -12   3  15        0.02        9.95      6.87 o
 -11   3  15        6.33        3.98      5.02 o
 -10   3  15        0.54        6.29      5.12 o
  -9   3  15        0.22       -1.10      4.30 o
  -8   3  15      439.95      460.86     28.28 o
  -7   3  15       99.43       90.87      8.83 o
  -6   3  15       67.81       65.72      6.43 o
  -5   3  15       12.81        8.77      5.32 o
  -4   3  15       67.49       64.88      5.60 o
  -3   3  15       21.63        8.94      5.39 o
  -2   3  15      162.34      160.12     11.78 o
  -1   3  15        0.03        3.14      4.30 o
   0   3  15      193.33      170.40     13.61 o
   1   3  15      459.04      448.06     28.47 o
   2   3  15      102.60      109.39     11.06 o
   3   3  15        7.88        7.66      4.14 o
   4   3  15      417.01      461.47     41.78 o
   5   3  15      175.42      158.62     14.20 o
   6   3  15       87.85       84.28      9.84 o
   7   3  15      113.12      125.37     13.97 o
   8   3  15      122.93      165.17     18.83 o
 -14   4  15        0.15       -6.10      6.10 o
 -13   4  15        9.50       20.07     10.28 o
 -12   4  15        7.27       16.50      6.28 o
 -11   4  15        4.36       11.39      4.93 o
 -10   4  15        5.37        4.66      4.16 o
  -9   4  15       38.25       46.56      8.10 o
  -8   4  15       50.07       47.57      7.83 o
  -7   4  15       49.50       53.20      9.45 o
  -6   4  15      105.65      111.58     13.09 o
  -5   4  15        5.61        7.79      3.30 o
  -4   4  15        0.08       -1.74      3.20 o
  -3   4  15       43.70       57.06      8.44 o
  -2   4  15        7.20        5.16      3.02 o
  -1   4  15       67.01       52.28     10.03 o
   0   4  15       28.20       29.51      7.10 o
   1   4  15       60.53       91.99     11.17 o
   2   4  15       25.15       32.97      9.15 o
   3   4  15       40.26       32.85      9.24 o
   4   4  15        0.50        0.98      4.88 o
   5   4  15       13.64       23.13      9.23 o
   6   4  15        6.32        3.01      6.73 o
   7   4  15       72.89       71.52     11.24 o
 -12   5  15       21.22       34.34      7.71 o
 -11   5  15        0.18        4.26      4.12 o
 -10   5  15      119.86      134.20     15.14 o
  -9   5  15       11.84       12.51      5.10 o
  -8   5  15        0.01       -4.19      4.19 o
  -7   5  15       15.19       13.98      4.10 o
  -6   5  15        1.75       -0.54      3.60 o
  -5   5  15       75.87       78.56      9.59 o
  -4   5  15        4.95        8.33      4.26 o
  -3   5  15        0.03       11.32      5.26 o
  -2   5  15      289.29      302.60     27.72 o
  -1   5  15        0.64        5.02      3.87 o
   0   5  15        0.18       13.39      4.90 o
   1   5  15       91.49      101.90     11.32 o
   2   5  15       34.10       16.52      7.80 o
   3   5  15       59.02       72.61     11.80 o
   4   5  15      158.56      185.03     20.30 o
   5   5  15       33.17       39.43      9.24 o
 -10   6  15       47.02       26.89      9.91 o
  -9   6  15        0.30       -0.41      6.81 o
  -8   6  15       15.67       21.42      6.96 o
  -7   6  15       37.62       23.83      9.89 o
  -6   6  15       64.66       68.18     10.54 o
  -5   6  15        3.87        7.54      3.93 o
  -4   6  15        0.18        0.39      3.90 o
  -3   6  15        0.12       -0.62      3.73 o
  -2   6  15       89.55       91.20     11.84 o
  -1   6  15        1.94        3.82      4.52 o
   0   6  15       58.14       72.86     11.51 o
   1   6  15       14.90        7.78      7.81 o
   2   6  15       23.61       10.04      7.83 o
   3   6  15       18.41       13.82      6.74 o
 -16   0  16        1.24       19.29      9.21 o
 -15   0  16       32.21       38.96     12.69 o
 -14   0  16        0.37        0.94      4.81 o
 -13   0  16      123.55      139.66     17.08 o
 -12   0  16        2.57       -0.26      4.76 o
 -11   0  16       75.91       51.99     11.57 o
 -10   0  16      187.43      120.76     20.00 o
  -9   0  16      197.48      162.38     14.41 o
  -8   0  16      391.57      339.97     26.00 o
  -7   0  16      231.85      226.65     23.61 o
  -6   0  16     1457.84     1502.65    104.50 o
  -5   0  16      464.04      424.99     32.11 o
  -4   0  16       65.98       70.57      9.27 o
  -3   0  16       11.82       13.45      6.08 o
  -2   0  16      183.88      173.25     18.21 o
  -1   0  16      804.26      822.20     50.56 o
   0   0  16      943.17     1005.37     55.84 o
   1   0  16       31.05       35.53      7.05 o
   2   0  16      118.03      130.90     17.38 o
   3   0  16     1033.17     1117.83     94.17 o
   4   0  16     1097.02     1016.46    171.00 o
   5   0  16        1.46       -1.51      7.32 o
   6   0  16       93.67      111.23     17.58 o
   7   0  16      612.56      747.83    116.28 o
   8   0  16      196.67      228.42     30.89 o
   9   0  16       25.59       20.90      8.78 o
 -16   1  16        4.22        4.64      6.39 o
 -15   1  16        3.89       -0.41      5.51 o
 -14   1  16        0.61        8.36      3.68 o
 -13   1  16       77.81       79.60     12.53 o
 -12   1  16       39.44       39.73      6.56 o
 -11   1  16        7.62       21.33      4.74 o
 -10   1  16       39.37       40.28      6.52 o
  -9   1  16      265.41      252.91     13.83 o
  -8   1  16      142.51      166.05     10.59 o
  -7   1  16       99.56      109.83      8.31 o
  -6   1  16       22.18       22.51      5.88 o
  -5   1  16       39.53       40.14      4.61 o
  -4   1  16      166.48      145.48     12.62 o
  -3   1  16      566.54      594.10     29.88 o
  -2   1  16      669.60      718.58     33.58 o
  -1   1  16      160.22      152.49     10.16 o
   0   1  16       85.85       65.05      7.54 o
   1   1  16       34.68       35.46      7.58 o
   2   1  16       90.86       90.72      9.37 o
   3   1  16       49.01       23.69      8.48 o
   4   1  16        8.13       10.60      4.61 o
   5   1  16       17.77        9.75      8.97 o
   6   1  16        0.59       11.98      4.89 o
   7   1  16        4.06        3.25      7.65 o
   8   1  16       86.56       64.28      8.56 o
 -15   2  16        6.92        6.70      6.57 o
 -14   2  16        3.96        0.72      8.57 o
 -13   2  16       27.61       14.58      5.65 o
 -12   2  16        8.11        6.54      5.29 o
 -11   2  16       14.92       13.40      5.32 o
 -10   2  16       14.42        6.96      4.32 o
  -9   2  16      102.43       78.85      8.53 o
  -8   2  16       45.99       39.11      4.92 o
  -7   2  16      205.55      197.81     10.33 o
  -6   2  16       93.31       86.30      7.82 o
  -5   2  16      332.31      327.38     15.83 o
  -4   2  16      170.48      163.88     11.94 o
  -3   2  16      246.05      248.08     18.21 o
  -2   2  16       66.53       72.51      6.31 o
  -1   2  16       14.44       19.17      4.65 o
   0   2  16      400.31      367.65     20.01 o
   1   2  16      597.87      603.40     36.17 o
   2   2  16      136.67      157.18     13.14 o
   3   2  16      474.85      526.73     37.11 o
   4   2  16      119.93      104.76     12.11 o
   5   2  16       48.49       47.99      8.33 o
   6   2  16       74.13       94.73     11.48 o
   7   2  16       39.86       50.79      8.37 o
   8   2  16        0.90       -0.83      6.35 o
 -15   3  16       24.82       24.08      5.90 o
 -14   3  16        0.66        3.05      8.50 o
 -13   3  16      107.36      130.04     17.83 o
 -12   3  16      155.99      161.77     20.01 o
 -11   3  16       30.12       46.80      9.37 o
 -10   3  16       92.84       80.47     10.62 o
  -9   3  16      603.17      629.22     42.42 o
  -8   3  16       57.92       45.68      8.70 o
  -7   3  16       24.37       25.02      8.57 o
  -6   3  16       74.27       70.34      7.81 o
  -5   3  16       20.29       12.48      5.00 o
  -4   3  16       25.13       18.17      4.52 o
  -3   3  16      305.36      300.76     17.96 o
  -2   3  16      265.18      271.43     17.02 o
  -1   3  16       56.11       60.26      7.50 o
   0   3  16       95.37       80.24     11.31 o
   1   3  16       95.50      122.37     12.22 o
   2   3  16        7.80        2.35      5.23 o
   3   3  16        1.33        2.86      5.66 o
   4   3  16       12.57       12.81      5.61 o
   5   3  16        5.79        8.30      5.87 o
   6   3  16        0.06        2.37      5.35 o
   7   3  16       11.62       13.70      5.70 o
 -14   4  16       60.96       44.67     34.28 o
 -13   4  16       27.67       33.95     10.01 o
 -12   4  16      109.58      108.98     12.29 o
 -11   4  16       22.58        9.14      5.09 o
 -10   4  16        9.88        9.82      4.37 o
  -9   4  16        6.44        1.47      4.26 o
  -8   4  16      236.47      267.97     23.27 o
  -7   4  16      555.10      619.28     40.05 o
  -6   4  16      115.72      129.26      9.13 o
  -5   4  16        2.71        6.43      3.77 o
  -4   4  16      146.29      166.50     11.74 o
  -3   4  16      211.75      262.31     17.71 o
  -2   4  16      158.68      138.30     10.95 o
  -1   4  16       82.96       55.72     14.66 o
   0   4  16      150.07      156.48     15.23 o
   1   4  16      125.24      123.41     13.17 o
   2   4  16        0.54        3.65      4.81 o
   3   4  16      109.71      106.53     13.91 o
   4   4  16        8.46        9.97      4.94 o
   5   4  16        5.83        6.39      5.46 o
   6   4  16        5.62       11.90      5.06 o
 -12   5  16        2.34        1.05      5.18 o
 -11   5  16        0.09        2.27      5.05 o
 -10   5  16        0.01        3.87      4.88 o
  -9   5  16        0.00       -0.15      5.01 o
  -8   5  16       16.30       14.17      4.82 o
  -7   5  16        0.70       11.29      4.41 o
  -6   5  16       26.86       17.80      3.74 o
  -5   5  16        0.28        1.36      3.83 o
  -4   5  16        2.04       -3.37      3.94 o
  -3   5  16        2.14        1.76      4.20 o
  -2   5  16       42.65       32.43      8.55 o
  -1   5  16        9.18        9.75     12.95 o
   0   5  16        0.54        3.82      5.20 o
   1   5  16        0.64        4.42      5.14 o
   2   5  16       13.53       10.20      5.38 o
   3   5  16       27.73       42.15      9.35 o
   4   5  16       12.48        7.64      5.95 o
  -9   6  16       37.50       24.66     17.98 o
  -8   6  16        1.50        8.99      4.40 o
  -7   6  16       69.87       49.93     11.20 o
  -6   6  16       93.93       95.20     10.53 o
  -5   6  16       33.33       28.11      6.54 o
  -4   6  16       61.77       62.76      9.48 o
  -3   6  16       45.43       30.52      7.96 o
  -2   6  16       57.48       49.24     12.90 o
  -1   6  16       15.99       11.14      5.44 o
   0   6  16        3.87        5.52      5.20 o
   1   6  16       40.73       51.18      9.46 o
 -16   1  17       12.93       25.02      7.97 o
 -15   1  17        2.26        4.10      6.37 o
 -14   1  17       13.65       12.95      5.35 o
 -13   1  17       26.98       11.09      9.26 o
 -12   1  17        0.58       -1.26      3.28 o
 -11   1  17      447.13      495.53     31.38 o
 -10   1  17        4.06        7.35      4.21 o
  -9   1  17        4.31        1.62      4.39 o
  -8   1  17      525.50      515.55     28.53 o
  -7   1  17      508.11      601.33     29.37 o
  -6   1  17      235.96      246.28     13.51 o
  -5   1  17     1707.78     1841.58     80.42 o
  -4   1  17       38.59       31.94      5.44 o
  -3   1  17      398.96      380.73     17.26 o
  -2   1  17       12.33        9.70      4.16 o
  -1   1  17      148.86      161.28     11.11 o
   0   1  17       16.86       16.46      5.51 o
   1   1  17       97.24       88.26      9.66 o
   2   1  17        0.02       12.55      5.86 o
   3   1  17       29.10       21.32      4.26 o
   4   1  17        0.70       -1.84      3.39 o
   5   1  17        7.24       -2.22      3.99 o
   6   1  17       76.24       84.63      9.18 o
   7   1  17       78.84       81.88      9.92 o
   8   1  17        6.95        8.74      5.08 o
 -15   2  17       49.06       59.08      9.99 o
 -14   2  17        1.10       -1.71      5.38 o
 -13   2  17       23.06       34.01      6.94 o
 -12   2  17      159.13      202.16     18.33 o
 -11   2  17      318.96      321.95     26.00 o
 -10   2  17       24.38       24.48      4.51 o
  -9   2  17       19.59        8.90      5.17 o
  -8   2  17       26.39       19.44      4.67 o
  -7   2  17        3.41       -0.05      3.55 o
  -6   2  17      107.72      140.23     10.38 o
  -5   2  17       97.80       95.74      9.61 o
  -4   2  17      228.16      217.44     11.76 o
  -3   2  17        9.82       13.62      3.77 o
  -2   2  17      392.11      354.70     18.15 o
  -1   2  17      479.16      461.42     28.68 o
   0   2  17       47.63       55.35      7.82 o
   1   2  17       26.71       25.39      6.66 o
   2   2  17       56.73       61.73      8.58 o
   3   2  17      109.72      128.69     13.30 o
   4   2  17      107.95      108.69     11.53 o
   5   2  17       63.83       67.25     11.14 o
   6   2  17       70.61       91.19     12.01 o
   7   2  17        5.35        4.02      6.10 o
 -14   3  17       75.90       67.97     13.41 o
 -13   3  17        5.66        7.39      4.77 o
 -12   3  17        3.32        3.32      9.30 o
 -11   3  17       34.27       33.92      6.85 o
 -10   3  17       36.14       18.82      5.87 o
  -9   3  17       32.27       40.69      7.62 o
  -8   3  17      742.01      778.07     48.08 o
  -7   3  17       99.92      130.48     11.15 o
  -6   3  17       46.12       17.93      7.65 o
  -5   3  17      130.73      147.53     12.97 o
  -4   3  17      410.97      356.89     22.35 o
  -3   3  17       17.54       19.85      6.50 o
  -2   3  17        6.72        5.33      5.77 o
  -1   3  17      259.25      233.73     17.02 o
   0   3  17      326.66      311.87     21.30 o
   1   3  17       94.72       74.73     14.42 o
   2   3  17       76.32       72.94     14.83 o
   3   3  17      196.43      220.80     20.95 o
   4   3  17       50.47       49.09      8.58 o
   5   3  17        5.26       14.23      6.52 o
   6   3  17        0.00       -0.08      5.35 o
 -13   4  17       19.03       19.06      5.95 o
 -12   4  17       24.62       38.78      8.48 o
 -11   4  17        5.80        8.57      7.51 o
 -10   4  17       21.80       16.11      8.30 o
  -9   4  17      145.21      135.68     16.62 o
  -8   4  17       24.70       20.48      6.83 o
  -7   4  17      129.12      129.63     11.93 o
  -6   4  17        4.68        5.94      4.07 o
  -5   4  17        5.36        3.57      3.66 o
  -4   4  17       43.17       51.07      8.70 o
  -3   4  17       17.38        8.58      3.63 o
  -2   4  17       34.13       30.46      6.76 o
  -1   4  17        7.11        1.54      4.08 o
   0   4  17        4.12       -0.60      5.17 o
   1   4  17        3.36        3.41      6.94 o
   2   4  17       65.77       62.84      9.84 o
   3   4  17       34.14       36.23      9.71 o
   4   4  17       21.34       17.58      4.80 o
   5   4  17        6.72       10.55      6.03 o
 -11   5  17       26.70       37.32      8.11 o
 -10   5  17        1.80        5.98      7.52 o
  -9   5  17        0.00        4.38      5.11 o
  -8   5  17        0.09        1.95      4.33 o
  -7   5  17       44.80       56.23      8.21 o
  -6   5  17        5.34        8.73      4.92 o
  -5   5  17        3.47        7.07      3.71 o
  -4   5  17      130.31      136.77     13.15 o
  -3   5  17       99.00      102.89     14.12 o
  -2   5  17      105.89       94.83     10.92 o
  -1   5  17      124.97      141.30     18.34 o
   0   5  17      235.03      249.64     28.22 o
   1   5  17      168.24      167.52     22.61 o
   2   5  17      151.83      195.38     21.23 o
   3   5  17      101.13      103.31     15.11 o
  -8   6  17       10.15       11.56      6.66 o
  -7   6  17        1.07       12.02      8.61 o
  -6   6  17        6.21        4.25      5.02 o
  -5   6  17       54.88       25.23     12.37 o
  -4   6  17       10.57        8.33      5.61 o
  -3   6  17        0.45        4.94      3.45 o
  -2   6  17       26.40       17.69      8.50 o
  -1   6  17       80.59       86.33     12.44 o
   0   6  17       40.18       42.14     11.85 o
 -15   0  18       10.35       22.66     12.73 o
 -14   0  18        6.22       15.17      9.26 o
 -13   0  18        0.00        2.26      5.84 o
 -12   0  18        6.92       19.37     19.04 o
 -11   0  18       74.45       74.66     12.70 o
 -10   0  18       48.48       22.31     26.00 o
  -9   0  18        3.14       -0.59      6.43 o
  -8   0  18       37.75       25.54      9.46 o
  -7   0  18      131.98       96.65     15.18 o
  -6   0  18     1553.91     1505.85    112.26 o
  -5   0  18      384.87      361.75     28.21 o
  -4   0  18        2.49       -2.39     14.07 o
  -3   0  18     1059.68     1122.44     72.57 o
  -2   0  18     2222.21     2165.08    181.68 o
  -1   0  18      102.14      100.89     14.61 o
   0   0  18       55.44       40.92      9.47 o
   1   0  18      306.70      291.92     27.24 o
   2   0  18      260.43      266.66     22.95 o
   3   0  18       29.83       19.36      6.78 o
   4   0  18      143.24      134.40     18.96 o
   5   0  18       15.09        1.81      6.61 o
   6   0  18        0.34       -4.98      9.16 o
   7   0  18      136.76      183.64     28.93 o
 -15   1  18       23.59       21.40     10.00 o
 -14   1  18        4.75        8.56      5.88 o
 -13   1  18        0.80        6.72      5.68 o
 -12   1  18        0.23        4.25      4.01 o
 -11   1  18       15.75       26.23      5.30 o
 -10   1  18      153.47      118.19     11.32 o
  -9   1  18      101.77      105.91     14.69 o
  -8   1  18      191.51      168.78     12.23 o
  -7   1  18      205.51      184.02     12.75 o
  -6   1  18        0.08       -4.26      4.53 o
  -5   1  18        6.09       -0.78      5.35 o
  -4   1  18      116.14      103.51     10.69 o
  -3   1  18      139.78      120.23     11.36 o
  -2   1  18      267.20      251.41     15.30 o
  -1   1  18       10.55        4.19      5.93 o
   0   1  18      138.05      148.91     10.54 o
   1   1  18       73.88       67.00      8.55 o
   2   1  18        6.58        3.96      3.78 o
   3   1  18       67.81       73.93     12.61 o
   4   1  18       32.59       27.09      7.12 o
   5   1  18       51.93       70.33      9.93 o
   6   1  18       17.50       22.24      8.72 o
   7   1  18        5.82        9.32      7.29 o
 -15   2  18        1.40        5.50      8.30 o
 -14   2  18        0.34        6.90      5.49 o
 -13   2  18        8.03       21.55      5.28 o
 -12   2  18        6.83        6.77      8.39 o
 -11   2  18        4.52        6.66      7.73 o
 -10   2  18       26.72       10.87      4.75 o
  -9   2  18      608.17      729.26     47.25 o
  -8   2  18      257.37      285.20     20.48 o
  -7   2  18       97.22       57.86     13.92 o
  -6   2  18      194.76      184.13     12.00 o
  -5   2  18      613.20      595.81     34.11 o
  -4   2  18        1.87        1.53      4.59 o
  -3   2  18       15.04       10.55      4.82 o
  -2   2  18      413.07      342.56     22.84 o
  -1   2  18      231.49      253.54     17.90 o
   0   2  18       40.25       34.15      6.45 o
   1   2  18        4.08       12.76      5.94 o
   2   2  18       46.01       35.77      9.26 o
   3   2  18       19.48       29.02      7.02 o
   4   2  18       23.48       18.93      9.61 o
   5   2  18        0.03       18.34      6.26 o
   6   2  18        4.67        1.19      4.18 o
 -14   3  18       28.40       27.77      7.22 o
 -13   3  18        1.74        2.23      5.76 o
 -12   3  18       11.41       12.96      5.87 o
 -11   3  18        7.79        4.62      4.50 o
 -10   3  18       10.73       18.55      5.25 o
  -9   3  18      155.86      156.40     15.01 o
  -8   3  18        2.04       -0.03      4.27 o
  -7   3  18       71.62       62.24      7.65 o
  -6   3  18      209.99      238.46     14.75 o
  -5   3  18       63.78       71.38      7.49 o
  -4   3  18        2.67        4.17      5.17 o
  -3   3  18      117.73      128.27      8.99 o
  -2   3  18        7.82        0.88      4.35 o
  -1   3  18       32.37       29.41      9.83 o
   0   3  18        5.70        1.35      3.63 o
   1   3  18       12.51       17.03      7.49 o
   2   3  18        0.15       -4.83      8.14 o
   3   3  18       10.60       14.46      6.44 o
   4   3  18       32.68       34.51      7.79 o
   5   3  18       72.56       48.57      9.56 o
 -12   4  18      194.16      235.04     26.99 o
 -11   4  18      185.16      207.53     24.05 o
 -10   4  18       58.28       62.19      8.49 o
  -9   4  18      215.89      245.57     23.41 o
  -8   4  18       56.91       51.96      9.54 o
  -7   4  18       38.65       42.68      7.37 o
  -6   4  18       33.82       29.35      5.63 o
  -5   4  18       76.97       67.80     10.19 o
  -4   4  18        6.70       14.85      6.60 o
  -3   4  18       17.06        7.89      5.35 o
  -2   4  18       23.67       30.35      5.99 o
  -1   4  18       23.27       24.45      5.79 o
   0   4  18        7.59       24.55      7.37 o
   1   4  18        8.48       17.80      5.83 o
   2   4  18        7.77       14.49      8.03 o
   3   4  18        3.49       -3.78      7.68 o
   4   4  18        0.32       -5.38      7.04 o
 -10   5  18        6.44       12.91      5.09 o
  -9   5  18       11.06       11.29      8.11 o
  -8   5  18        0.28        2.18      3.91 o
  -7   5  18        0.28        2.54      4.20 o
  -6   5  18       12.49        8.14      5.26 o
  -5   5  18        0.53        7.26      5.67 o
  -4   5  18        2.21        5.83      3.53 o
  -3   5  18        1.50        1.65      3.61 o
  -2   5  18       17.26       22.48      6.78 o
  -1   5  18       21.28       13.61      6.64 o
   0   5  18        2.93       10.25      8.66 o
   1   5  18        0.51        4.54      7.21 o
   2   5  18        4.61       -0.11      6.73 o
  -6   6  18       10.09       10.54     12.55 o
  -5   6  18        8.09        4.67      7.07 o
  -4   6  18       64.41       84.37     12.91 o
  -3   6  18        8.43        9.16      5.59 o
 -15   1  19       52.15       73.06     12.63 o
 -14   1  19      146.03      160.11     15.48 o
 -13   1  19      129.82      103.20     11.46 o
 -12   1  19       99.30      108.15     11.42 o
 -11   1  19      230.15      308.59     26.79 o
 -10   1  19      336.39      347.34     26.51 o
  -9   1  19       16.48        6.10      4.52 o
  -8   1  19      153.63      154.84     12.43 o
  -7   1  19       20.72       11.66      4.47 o
  -6   1  19       75.04       63.68     10.91 o
  -5   1  19      529.19      540.54     37.34 o
  -4   1  19        8.65       12.32      4.25 o
  -3   1  19      153.26      148.03     11.34 o
  -2   1  19      100.41       91.20     13.44 o
  -1   1  19      204.28      186.82     11.99 o
   0   1  19       71.12       55.40     12.35 o
   1   1  19       13.46        3.52      4.31 o
   2   1  19        5.73       -3.64      3.64 o
   3   1  19        2.59        5.66      5.59 o
   4   1  19        0.01        5.44      4.83 o
   5   1  19       21.65       17.96      7.83 o
   6   1  19       20.19       13.89      5.39 o
 -14   2  19        3.18        3.49      6.28 o
 -13   2  19        2.28        7.99      5.07 o
 -12   2  19       70.46       87.89     10.18 o
 -11   2  19       10.77       14.59      5.10 o
 -10   2  19        0.66       -0.15      3.49 o
  -9   2  19        5.53        8.81      5.63 o
  -8   2  19       38.52       28.98      6.35 o
  -7   2  19        4.11        5.82      5.26 o
  -6   2  19       48.23       29.15      5.99 o
  -5   2  19       91.76       72.87     11.90 o
  -4   2  19        4.67        9.32      5.61 o
  -3   2  19        3.50        2.49      5.33 o
  -2   2  19       41.69       39.82      7.89 o
  -1   2  19      186.64      184.18     15.17 o
   0   2  19      155.85      145.75     14.04 o
   1   2  19      190.89      170.80     15.14 o
   2   2  19        3.77        5.33      7.70 o
   3   2  19        7.60        5.92      6.94 o
   4   2  19        0.08        0.43      6.04 o
   5   2  19        3.86       -1.30      6.26 o
 -13   3  19        2.45       -3.16      5.27 o
 -12   3  19       55.40       61.22     10.32 o
 -11   3  19       16.68       15.68      9.21 o
 -10   3  19       39.14       18.84      6.07 o
  -9   3  19       55.18       47.47      8.87 o
  -8   3  19       51.12       43.67      6.86 o
  -7   3  19      132.17      155.54     13.93 o
  -6   3  19      137.19      140.14     12.41 o
  -5   3  19       43.42       40.34      6.06 o
  -4   3  19       82.08       57.16      8.48 o
  -3   3  19       86.29       86.87     10.39 o
  -2   3  19        1.32        0.35      2.98 o
  -1   3  19       46.00       49.68      8.60 o
   0   3  19       25.28       22.06      5.66 o
   1   3  19       35.93       20.62      8.46 o
   2   3  19        4.78        9.53      5.31 o
   3   3  19       41.66       33.41     10.45 o
   4   3  19       30.21       33.43      7.91 o
 -12   4  19        5.43        9.18      5.59 o
 -11   4  19       12.77       13.00      6.35 o
 -10   4  19       33.87       38.92      8.10 o
  -9   4  19        0.25        3.55      6.65 o
  -8   4  19       26.01       12.81      5.39 o
  -7   4  19       43.44       42.19      7.33 o
  -6   4  19        0.10       -3.54      5.18 o
  -5   4  19        0.81        3.85      4.30 o
  -4   4  19       50.57       56.66      7.91 o
  -3   4  19       32.88       33.74      9.05 o
  -2   4  19       31.00       27.77      6.95 o
  -1   4  19      140.22      140.85     15.13 o
   0   4  19       12.58        6.15      5.38 o
   1   4  19        3.20        2.32      5.70 o
   2   4  19       29.84       21.55      6.34 o
   3   4  19        0.82        4.88      5.35 o
  -9   5  19       66.34       78.86     10.73 o
  -8   5  19        0.02       -0.10      4.55 o
  -7   5  19       46.31       44.58      7.40 o
  -6   5  19      193.41      205.71     18.15 o
  -5   5  19      309.98      337.56     34.97 o
  -4   5  19       14.61        9.23      5.11 o
  -3   5  19       13.51       12.25      5.28 o
  -2   5  19       29.26       21.62      6.86 o
  -1   5  19       32.97       36.37      9.24 o
   0   5  19        3.98       24.76     11.40 o
 -14   0  20        5.28       -6.67      9.08 o
 -13   0  20        4.44        7.39      7.67 o
 -12   0  20      142.46      129.75     19.45 o
 -11   0  20       53.44       31.70     13.21 o
 -10   0  20       99.33      118.30     17.22 o
  -9   0  20      168.26      193.31     22.91 o
  -8   0  20       27.95       33.32      9.97 o
  -7   0  20       78.08       50.21     11.94 o
  -6   0  20      339.76      350.28     33.81 o
  -5   0  20       83.27       87.84     17.70 o
  -4   0  20      356.68      340.61     33.00 o
  -3   0  20       72.14       80.49     12.92 o
  -2   0  20        0.00       -1.59      6.80 o
  -1   0  20       49.65       61.41     12.20 o
   0   0  20      483.46      477.96     50.94 o
   1   0  20       47.48       47.26     17.06 o
   2   0  20        4.15       -1.96      6.60 o
   3   0  20      662.07      688.53    119.17 o
   4   0  20      193.83      241.34     37.02 o
   5   0  20      161.21      207.93     32.40 o
 -14   1  20        0.03        7.01      8.50 o
 -13   1  20        0.64        4.19      6.08 o
 -12   1  20       34.05       16.20      8.92 o
 -11   1  20      101.14      102.00     14.06 o
 -10   1  20       21.76       17.21      6.29 o
  -9   1  20       13.10       11.62      5.16 o
  -8   1  20        7.95       10.58      5.54 o
  -7   1  20       23.08       28.61     12.76 o
  -6   1  20       24.05       20.36      7.62 o
  -5   1  20      158.98      172.28     12.18 o
  -4   1  20       42.08       42.80      6.77 o
  -3   1  20        0.05        5.11      4.99 o
  -2   1  20      112.43      132.35     13.44 o
  -1   1  20      145.72      141.13     12.53 o
   0   1  20        8.24        8.08      3.91 o
   1   1  20       25.98       16.43      7.09 o
   2   1  20        0.10        7.83      6.15 o
   3   1  20        9.11        6.80      5.23 o
   4   1  20       19.53       31.69      7.79 o
   5   1  20       55.70       40.12     11.88 o
 -14   2  20       61.92       78.89     10.84 o
 -13   2  20       20.51       24.02      8.91 o
 -12   2  20       99.38       97.58     12.04 o
 -11   2  20        8.08        3.62      4.37 o
 -10   2  20       24.04       19.93      5.43 o
  -9   2  20       34.93       27.09      9.87 o
  -8   2  20       21.15       13.20      4.71 o
  -7   2  20        0.13        0.79      4.83 o
  -6   2  20       55.03       78.56      9.65 o
  -5   2  20        1.14        3.76      5.14 o
  -4   2  20      109.08      116.57     12.96 o
  -3   2  20       80.79       71.78      9.55 o
  -2   2  20      130.30      123.60     11.71 o
  -1   2  20        0.01        0.05      4.99 o
   0   2  20       13.51       26.08      6.47 o
   1   2  20       49.33       50.98      8.69 o
   2   2  20      102.02      118.48     13.59 o
   3   2  20      165.18      180.78     18.49 o
   4   2  20       11.84       -0.43      5.51 o
 -13   3  20        2.04       15.10      8.07 o
 -12   3  20        5.47       -3.04      6.37 o
 -11   3  20       59.06       86.73     11.40 o
 -10   3  20       68.42       74.29     11.09 o
  -9   3  20       59.01       55.07      9.38 o
  -8   3  20        3.11        0.37      4.65 o
  -7   3  20        1.13        1.00      3.98 o
  -6   3  20       15.94        7.58      3.65 o
  -5   3  20       61.64       53.83      8.83 o
  -4   3  20        3.76       10.29      6.28 o
  -3   3  20      155.14      149.56     12.80 o
  -2   3  20        0.12        0.68      4.00 o
  -1   3  20        4.52        4.97      5.99 o
   0   3  20       42.84       42.71      8.91 o
   1   3  20       24.85       25.65      7.43 o
   2   3  20       10.43       26.87     13.09 o
   3   3  20        6.56       12.31     10.59 o
 -11   4  20        3.15        5.57      4.90 o
 -10   4  20       48.10       60.51      8.80 o
  -9   4  20        3.04        5.95      6.06 o
  -8   4  20        9.35        7.49      6.06 o
  -7   4  20        2.94       -2.52      4.78 o
  -6   4  20        3.40        5.46      3.85 o
  -5   4  20      118.96      111.43     12.16 o
  -4   4  20       47.16       32.13      8.50 o
  -3   4  20        8.02        6.28      4.87 o
  -2   4  20        9.76       17.13      7.88 o
  -1   4  20        0.01       -1.09      4.06 o
   0   4  20       63.84      108.69     15.08 o
   1   4  20       14.24       15.45      5.74 o
  -8   5  20        1.79        0.21      4.84 o
  -7   5  20       20.66       19.20      4.18 o
  -6   5  20       28.51       23.71      8.04 o
  -5   5  20       16.60       17.29      4.88 o
  -4   5  20       28.23       18.68      7.23 o
  -3   5  20       29.40       49.06     11.46 o
  -2   5  20        0.96        4.01      7.35 o
 -14   1  21        0.78       -4.75      9.83 o
 -13   1  21       13.54        7.91      6.44 o
 -12   1  21        5.38        7.01      5.78 o
 -11   1  21       74.76       64.69      9.41 o
 -10   1  21       11.78       10.91      5.26 o
  -9   1  21       40.31       45.07      7.62 o
  -8   1  21       19.16       16.01      5.00 o
  -7   1  21       18.41       16.00      4.96 o
  -6   1  21      119.95      116.25     12.70 o
  -5   1  21        0.85        1.71      4.13 o
  -4   1  21        1.03       -4.80      5.29 o
  -3   1  21      147.45      124.06     12.05 o
  -2   1  21       52.57       56.77      8.87 o
  -1   1  21        0.00        8.05      6.38 o
   0   1  21        2.24        9.65      4.22 o
   1   1  21        0.01       19.96      7.98 o
   2   1  21       99.05       99.02     10.71 o
   3   1  21       22.00       22.16      7.46 o
   4   1  21       23.07       26.40      6.80 o
 -13   2  21        9.63        3.22      6.13 o
 -12   2  21        0.56       -1.49      6.23 o
 -11   2  21        5.07       14.78      5.62 o
 -10   2  21        8.49        8.26      3.99 o
  -9   2  21       23.87       36.58      7.71 o
  -8   2  21        5.64        7.92      5.98 o
  -7   2  21       89.61      109.56     12.33 o
  -6   2  21       51.57       40.92      7.21 o
  -5   2  21      140.27      145.51     13.57 o
  -4   2  21      217.81      216.61     18.31 o
  -3   2  21       56.87       50.59      6.57 o
  -2   2  21       24.12       17.27      6.05 o
  -1   2  21       10.04       21.53      6.46 o
   0   2  21        1.89        7.34      4.99 o
   1   2  21       34.56       33.10      7.17 o
   2   2  21       60.56       68.29     12.05 o
   3   2  21        0.30        6.53      9.59 o
 -12   3  21        7.30       20.83      5.90 o
 -11   3  21        4.23        9.29      8.32 o
 -10   3  21       40.42       24.99      7.40 o
  -9   3  21        7.91        5.37      3.64 o
  -8   3  21        0.82        1.98      5.94 o
  -7   3  21        0.65        5.20      3.15 o
  -6   3  21        0.16       -4.10      4.44 o
  -5   3  21       16.01       20.20      5.28 o
  -4   3  21        0.01       10.63      5.66 o
  -3   3  21       34.45       40.18      7.38 o
  -2   3  21        0.07        3.60      4.54 o
  -1   3  21      103.87      117.42     12.74 o
   0   3  21      172.29      194.91     19.70 o
   1   3  21      143.63      171.08     20.96 o
   2   3  21       80.22       58.50     15.86 o
 -10   4  21        0.00        3.10      7.78 o
  -9   4  21        0.05       -0.53      4.56 o
  -8   4  21        1.90       -0.36      4.21 o
  -7   4  21       53.54       49.11      7.92 o
  -6   4  21       12.24       13.01      6.84 o
  -5   4  21        5.89       15.88      6.83 o
  -4   4  21       77.53       89.20      9.87 o
  -3   4  21        0.37        0.87      6.17 o
  -2   4  21        2.71       10.49      4.96 o
  -1   4  21        7.88       13.24      4.67 o
   0   4  21        0.05        6.31      5.56 o
 -13   0  22       34.67       37.78     15.62 o
 -12   0  22        5.60        9.78      5.10 o
 -11   0  22        4.81       -3.40      8.21 o
 -10   0  22        2.59        1.70      7.08 o
  -9   0  22       16.21       13.63      8.16 o
  -8   0  22        2.60        5.70      7.40 o
  -7   0  22       38.52       52.91     11.68 o
  -6   0  22      171.44      166.65     25.77 o
  -5   0  22      359.34      407.34     50.49 o
  -4   0  22      364.11      412.71     51.82 o
  -3   0  22      355.11      340.33     42.97 o
  -2   0  22      368.08      380.82     44.90 o
  -1   0  22        0.06       -1.78      6.60 o
   0   0  22       49.78       67.18     10.90 o
   1   0  22       49.60       43.74     10.53 o
   2   0  22       42.95       18.48      9.36 o
   3   0  22        7.49        9.27      8.92 o
 -13   1  22        7.37        6.05      6.92 o
 -12   1  22       11.81        7.20      7.41 o
 -11   1  22       11.79       16.35      5.73 o
 -10   1  22        1.43       10.37      8.37 o
  -9   1  22        0.17        9.20      4.31 o
  -8   1  22       47.39       55.25      8.34 o
  -7   1  22       45.55       52.64     13.96 o
  -6   1  22        8.61       13.27      4.32 o
  -5   1  22        0.26        5.70      6.70 o
  -4   1  22      176.30      176.26     14.77 o
  -3   1  22       15.24        8.72      5.69 o
  -2   1  22       36.87       38.67      7.61 o
  -1   1  22       16.01       10.35      5.79 o
   0   1  22        1.18        0.62      5.72 o
   1   1  22        2.20       12.85     11.11 o
   2   1  22       27.62       26.42      5.72 o
 -12   2  22       51.67       62.77     10.28 o
 -11   2  22       51.31       33.88      8.80 o
 -10   2  22       19.43       20.27      7.21 o
  -9   2  22       80.14       56.31     17.30 o
  -8   2  22       25.63       18.07      6.66 o
  -7   2  22        2.09        2.96      4.97 o
  -6   2  22       28.96       37.31      6.47 o
  -5   2  22      113.95      117.39     12.64 o
  -4   2  22       99.40      105.40     10.83 o
  -3   2  22       38.02       41.58      7.96 o
  -2   2  22      115.41      113.13     11.96 o
  -1   2  22      143.07      169.09     16.91 o
   0   2  22       90.07       93.92     11.01 o
   1   2  22       55.57       61.31     16.86 o
   2   2  22       50.30       71.52     15.69 o
 -11   3  22        0.19        0.48      7.31 o
 -10   3  22       22.13       16.92      5.56 o
  -9   3  22       61.50       72.74     11.34 o
  -8   3  22       17.20       30.55      6.43 o
  -7   3  22        0.10        8.90      4.15 o
  -6   3  22       63.23       66.48      8.90 o
  -5   3  22        0.08       -2.60      4.93 o
  -4   3  22       56.05       57.44      8.09 o
  -3   3  22       62.35       78.21     10.14 o
  -2   3  22        4.86        5.67      5.66 o
  -1   3  22       11.62        7.53      6.91 o
   0   3  22        2.57        9.76      5.67 o
  -8   4  22        4.54        5.20      4.61 o
  -7   4  22       12.21        6.69      5.13 o
  -6   4  22        0.68        3.93      4.09 o
  -5   4  22        7.40        3.81      5.17 o
  -4   4  22        0.07        8.30      4.74 o
  -3   4  22        0.28       -1.61      5.35 o
 -12   1  23        1.89       -6.90      6.90 o
 -11   1  23       11.55       20.70     11.47 o
 -10   1  23       43.68       57.44      9.19 o
  -9   1  23        0.07        8.82      5.91 o
  -8   1  23        0.02       -0.92      5.53 o
  -7   1  23       32.08       26.33      7.02 o
  -6   1  23       81.32      101.14     11.59 o
  -5   1  23        0.61        7.43      4.79 o
  -4   1  23        4.03        6.17      5.22 o
  -3   1  23      132.80      132.50     13.80 o
  -2   1  23        6.44        0.45      5.20 o
  -1   1  23        0.53        9.23      4.86 o
   0   1  23       94.13      132.37     14.90 o
   1   1  23       50.37       67.80     10.11 o
 -11   2  23        0.51        0.32      6.46 o
 -10   2  23        5.34        4.34      5.46 o
  -9   2  23       19.75       21.40      5.55 o
  -8   2  23       10.19       11.00      7.06 o
  -7   2  23       24.51       22.81      6.26 o
  -6   2  23        0.01        3.10      5.87 o
  -5   2  23        1.25       -6.79      6.92 o
  -4   2  23       68.44       67.72      8.75 o
  -3   2  23        0.03       -1.11      5.36 o
  -2   2  23        5.24        4.05      5.73 o
  -1   2  23       46.72       60.65      9.84 o
   0   2  23      187.53      240.71     27.33 o
  -9   3  23        0.84        6.94      7.87 o
  -8   3  23       29.61       27.65      6.03 o
  -7   3  23       64.46       67.19      8.69 o
  -6   3  23       33.13       46.45      8.08 o
  -5   3  23       18.11       23.85      6.97 o
  -4   3  23       86.54       71.09      9.12 o
  -3   3  23       40.66       25.81      9.03 o
  -2   3  23       57.95       87.28     11.94 o
 -10   0  24      334.57      334.17     53.46 o
  -9   0  24       61.58       44.04     16.48 o
  -8   0  24      207.98      228.66     34.46 o
  -7   0  24      341.44      399.70     71.39 o
  -6   0  24      136.52      129.53     19.09 o
  -5   0  24       40.54       46.67     19.28 o
  -4   0  24        0.38        5.62      8.68 o
  -3   0  24        6.64       27.81      9.68 o
  -2   0  24        0.26        7.99      6.95 o
  -1   0  24       22.22       34.09     13.37 o
 -10   1  24        0.63        9.01      8.79 o
  -9   1  24        0.00        7.05      4.89 o
  -8   1  24        0.56       12.39      6.63 o
  -7   1  24        7.62       10.62      7.01 o
  -6   1  24       22.71       35.70      9.64 o
  -5   1  24       95.97       94.48     13.31 o
  -4   1  24        7.60        5.80      5.49 o
  -3   1  24        0.91        1.63      7.15 o
  -2   1  24        5.79        9.02      5.88 o
  -1   1  24       20.09       22.73      6.04 o
  -9   2  24       23.79       17.57      8.98 o
  -8   2  24      149.68      189.60     21.18 o
  -7   2  24       11.90       17.73      6.38 o
  -6   2  24        0.05        4.75      5.50 o
  -5   2  24       50.08       45.87      8.72 o
  -4   2  24      162.84      179.48     18.67 o
  -3   2  24        0.06       -0.78      4.55 o
  -2   2  24        5.40       11.44      5.92 o
  -7   1  25       32.83       21.29      5.33 o
  -6   1  25        0.00        2.06      4.71 o
  -5   1  25        7.25       14.68      7.73 o
  -4   1  25        1.08        2.82      5.90 o
 
